# Supplementary material for: Identification of the bacteriophage nucleus protein interaction network
Source: Nat Struct Mol Biol. 2023 Sep 4;30(11):1653–62. doi: 10.1038/s41594-023-01094-5 (PMC10643120; doi:10.1038/s41594-023-01094-5)
Supplement: Supplementary file 3 — Supplementary Tables 1–7 (single workbook with multiple tabs). Supplementary Data Table 1. Phage proteins enriched more than three-fold in PhiPA3 ChmA (gp53) miniTurboID. Supplementary Data Table 2. Phage proteins enriched more than three-fold in PhiPA3 RecA (gp175) miniTurboID. Supplementary Data Table 3. Localization of miniTurboID hits in infected cells. Supplementary Table 4. Mass spectrometry of ChmB-GFP 70 kDa bands. Supplementary Data Table 5. Mass spectrometry of GFP fusion pulldowns. Supplementary Data Table 6. Plasmids used in this study. Supplementary Data Table 7. Oligonucleotides used in this study. [file 41594_2023_1094_MOESM3_ESM.xlsx]

## Sheet: Table S1
Supplementary Data Table 1. Phage proteins enriched >3-fold in PhiPA3 ChmA (gp53) miniTurboID
P values were derived from LDF (linear discriminative function) scores in Peaks Studio. P values are reported as the likelihood that a false identification has a higher LDF score than the reported identification. P values are converted to -10*log10(P-value) for reporting.
Gene	Accession	log2(FC)	- LOG10(P)	Average Peak	Annotation	Notes
gp2	YP_009217084.1	∞	0.580797	0.000587274	hypothetical protein
gp9	YP_009217091.1	∞	0.427243	3.36734e-06	virion structural protein
gp12	YP_009217094.1	∞	0.446181	9.39527e-05	virion structure
gp18	YP_009217100.1	∞	0.427243	0.000156877	hypothetical protein
gp19	YP_009217101.1	∞	0.427243	7.17898e-06	hypothetical protein
gp31	YP_009217114.1	∞	0.427243	1.32121e-05	hypothetical protein
gp36	YP_009217119.1	∞	0.427243	2.63775e-05	hypothetical protein
gp37	YP_009217120.1	∞	0.427243	1.20429e-06	hypothetical protein
gp39	YP_009217122.1	∞	0.427243	7.76359e-06	hypothetical protein	S-adenosylmethionine-dependent methyltransferase
gp44	YP_009217127.1	∞	0.427243	3.06334e-06	hypothetical protein
gp47	YP_009217130.1	∞	0.427243	1.25106e-05	hypothetical protein
gp54	YP_009217137.1	∞	0.427243	5.6707e-07	hypothetical protein	RNA polymerase beta
gp59	YP_009217142.1	∞	0.427243	1.0254e-05	nuclease SbcCD, D subunit
gp61	YP_009217144.1	∞	0.427243	2.0487e-05	hypothetical protein
gp62	YP_009217145.1	∞	0.475502	0.000250661	hypothetical protein
gp63	YP_009217146.1	∞	0.559176	0.000285223	hypothetical protein
gp64	YP_009217147.1	∞	0.427243	4.7704e-06	hypothetical protein
gp75	YP_009217155.1	∞	0.427243	2.49043e-05	hypothetical protein	cell wall binding domain
gp77	YP_009217157.1	∞	0.427243	8.26635e-06	putative RNA polymerase beta subunit
gp78	YP_009217158.1	∞	0.427243	3.25042e-07	endonuclease
gp85	YP_009217165.1	∞	0.427243	3.66993e-05	hypothetical protein
gp90	YP_009217170.1	∞	0.427243	2.7969e-06	virion structural protein
gp93	YP_009217173.1	∞	0.427243	1.77721e-06	virion structural protein
gp94	YP_009217174.1	∞	0.427243	1.96428e-05	virion structural protein
gp103	YP_009217183.1	∞	0.427243	5.30824e-06	hypothetical protein
gp119	YP_009217199.1	∞	0.599563	0.000881381	hypothetical protein
gp122	YP_009217202.1	∞	0.427243	7.29591e-06	hypothetical protein
gp124	YP_009217204.1	∞	0.427243	2.25659e-06	hypothetical protein
gp131	YP_009217211.1	∞	0.509792	0.000344554	putative helicase
gp134	YP_009217213.1	∞	1.30133	0.000500235	putative helicase
gp137	YP_009217216.1	∞	0.427243	3.66631e-06	hypothetical protein
gp138	YP_009217217.1	∞	0.427243	1.01792e-05	hypothetical protein
gp147	YP_009217226.1	∞	0.427243	4.48979e-06	virion structural protein
gp148	YP_009217227.1	∞	0.427243	0.000119552	virion structural protein	portal
gp150	YP_009217229.1	∞	0.427243	1.09789e-06	virion structural protein
gp153	YP_009217232.1	∞	0.427243	9.71618e-07	virion structural protein
gp158	YP_009217237.1	∞	0.427243	6.91006e-07	virion structural protein
gp165	YP_009217244.1	∞	0.427243	9.82141e-07	tail protein
gp166	YP_009217245.1	∞	0.659492	0.00087454	tail protein
gp168	YP_009217247.1	∞	0.427243	2.53168e-07	tail fibre protein
gp170	YP_009217249.1	∞	0.427243	1.08269e-05	hypothetical protein	"P-loop containing Nucleoside Triphosphate Hydrolases
gp189	YP_009217268.1	∞	0.427243	1.22171e-05	hypothetical protein
gp198	YP_009217277.1	∞	0.427243	1.01488e-05	hypothetical protein
gp200	YP_009217279.1	∞	0.427243	1.07217e-05	hypothetical protein
gp202	YP_009217281.1	∞	0.427243	0.000154944	hypothetical protein
gp209	YP_009217288.1	∞	0.427243	2.46704e-07	hypothetical protein	DNA-directed RNA polymerase, beta subunit
gp217	YP_009217296.1	∞	0.427243	1.05814e-06	hypothetical protein
gp218	YP_009217297.1	∞	0.427243	1.17284e-05	hypothetical protein
gp219	YP_009217298.1	∞	0.427243	3.87127e-05	hypothetical protein
gp222	YP_009217301.1	∞	0.692395	0.000213331	hypothetical protein
gp225	YP_009217304.1	∞	0.427243	1.44983e-06	hypothetical protein
gp239	YP_009217318.1	∞	0.427243	2.27997e-06	hypothetical protein
gp247	YP_009217326.1	∞	0.427243	4.44653e-05	hypothetical protein
gp251	YP_009217330.1	∞	0.427243	2.20046e-05	hypothetical protein
gp254	YP_009217333.1	∞	0.427243	2.71258e-05	hypothetical protein
gp267	YP_009217346.1	∞	0.427243	1.62521e-06	hypothetical protein
gp268	YP_009217347.1	∞	0.427243	1.75382e-06	hypothetical protein
gp275	YP_009217354.1	∞	0.427243	5.96066e-06	hypothetical protein
gp276	YP_009217355.1	∞	0.427243	2.1233e-05	hypothetical protein
gp278	YP_009217357.1	∞	0.427243	4.89901e-06	hypothetical protein
gp280	YP_009217359.1	∞	0.427243	8.74573e-06	hypothetical protein
gp281	YP_009217360.1	∞	0.427243	8.26635e-06	hypothetical protein
gp298	YP_009217377.1	∞	0.427243	1.62521e-05	hypothetical protein
gp299	YP_009217378.1	∞	0.427243	3.91687e-07	hypothetical protein
gp300	YP_009217379.1	∞	0.427243	1.15518e-05	hypothetical protein
gp304	YP_009217383.1	∞	0.427243	1.42644e-05	hypothetical protein
gp305	YP_009217384.1	∞	0.427243	5.64731e-06	hypothetical protein	Nop14-like
gp308	YP_009217387.1	∞	0.427243	2.17943e-05	hypothetical protein
gp320	YP_009217399.1	∞	0.427243	1.3446e-06	hypothetical protein
gp321	YP_009217400.1	∞	0.427243	8.92111e-07	hypothetical protein
gp323	YP_009217402.1	∞	0.427243	2.94759e-06	hypothetical protein
gp334	YP_009217413.1	∞	0.427243	7.12052e-06	hypothetical protein
gp335	YP_009217414.1	∞	0.427243	3.83316e-05	hypothetical protein
gp341	YP_009217420.1	∞	0.427243	3.17559e-06	hypothetical protein
gp343	YP_009217422.1	∞	0.427243	1.0406e-05	hypothetical protein
gp344	YP_009217423.1	∞	0.427243	1.25808e-05	hypothetical protein
gp345	YP_009217424.1	∞	0.427243	1.65327e-05	hypothetical protein	ATPase
gp347	YP_009217426.1	∞	0.427243	4.75871e-07	hypothetical protein	WalkerA, ATPbinding, WalkerB, ATPase
gp351	YP_009217430.1	∞	0.427243	2.93473e-06	hypothetical protein
gp356	YP_009217435.1	∞	0.427243	1.32121e-05	hypothetical protein
gp360	YP_009217439.1	∞	0.427243	1.38669e-05	hypothetical protein	Kelch-like domain
gp367	YP_009217446.1	∞	0.427243	1.00669e-05	hypothetical protein	ribonucleoside-diphosphate reductase subunit alpha
gp370	YP_009217449.1	∞	0.427243	2.78858e-05	hypothetical protein
gp376	YP_009217455.1	∞	0.427243	7.14391e-07	hypothetical protein
gp378	YP_009217457.1	∞	0.611826	8.48101e-05	putative ribonucleotide-diphosphate reductase subunit alpha, NrdA [Pseudomonas phage PhiPA3]
gp358	YP_009217437.1	8.50989	0.489259	0.000689784	hypothetical protein
gp106	YP_009217186.1	6.09505	0.546216	0.000157237	virion structural protein
gp14	YP_009217096.1	4.94983	0.410897	0.000108036	hypothetical protein
gp233	YP_009217312.1	4.32628	0.401898	2.23893e-05	putative SNF2 domain helicase
gp53	YP_009217136.1	3.99897	2.98671	0.0324504	shell
gp164	YP_009217243.1	3.92711	1.22429	0.00104407	virion structural protein
gp355	YP_009217434.1	3.78642	0.831207	0.00648837	hypothetical protein
gp52	YP_009217135.1	3.27496	1.9816	0.0209002	hypothetical protein
gp257	YP_009217336.1	3.20807	0.442878	3.90047e-05	DNA ligase

## Sheet: Table S2
Supplementary Data Table 2. Phage proteins enriched >3-fold in PhiPA3 RecA (gp175) miniTurboID
P values were derived from LDF (linear discriminative function) scores in Peaks Studio. P values are reported as the likelihood that a false identification has a higher LDF score than the reported identification. P values are converted to -10*log10(P-value) for reporting.
Gene	Accession	log2(FC)	- LOG10(P)	Average Peak	Annotation	Notes
gp12	YP_009217094.1	∞	0.427243	0.000127007	virion structure
gp18	YP_009217100.1	∞	0.427243	3.55654e-06	hypothetical protein
gp19	YP_009217101.1	∞	0.427243	3.48306e-06	hypothetical protein
gp43	YP_009217126.1	∞	0.427243	2.70415e-07	hypothetical protein
gp44	YP_009217127.1	∞	0.427243	7.81851e-06	hypothetical protein
gp47	YP_009217130.1	∞	0.427243	1.09342e-05	hypothetical protein
gp55	YP_009217138.1	∞	0.427243	1.50786e-05	hypothetical protein
gp61	YP_009217144.1	∞	0.427243	2.41904e-05	hypothetical protein
gp62	YP_009217145.1	∞	0.427243	1.69009e-05	hypothetical protein
gp63	YP_009217146.1	∞	0.427243	4.43539e-06	hypothetical protein
gp64	YP_009217147.1	∞	0.427243	7.04695e-05	hypothetical protein
gp78	YP_009217158.1	∞	0.434415	0.000170803	endonuclease
gp108	YP_009217188.1	∞	0.427243	4.48242e-05	hypothetical protein	ADP binding site
gp119	YP_009217199.1	∞	0.427243	3.49776e-06	hypothetical protein
gp122	YP_009217202.1	∞	0.427243	1.63425e-05	hypothetical protein
gp131	YP_009217211.1	∞	0.427243	7.80073e-05	putative helicase
gp134	YP_009217213.1	∞	0.427243	2.26325e-06	putative helicase
gp144	YP_009217223.1	∞	0.427243	6.74861e-05	hypothetical protein
gp166	YP_009217245.1	∞	0.838237	0.000211819	tail protein
gp198	YP_009217277.1	∞	0.427243	3.89897e-06	hypothetical protein
gp200	YP_009217279.1	∞	0.427243	0.000119041	hypothetical protein
gp217	YP_009217296.1	∞	0.427243	3.10433e-05	hypothetical protein
gp222	YP_009217301.1	∞	0.427243	0.00146244	hypothetical protein
gp239	YP_009217318.1	∞	0.427243	4.77488e-05	hypothetical protein
gp247	YP_009217326.1	∞	0.427243	1.76357e-05	hypothetical protein
gp276	YP_009217355.1	∞	0.427243	4.9821e-06	hypothetical protein
gp298	YP_009217377.1	∞	0.427243	6.76037e-06	hypothetical protein
gp304	YP_009217383.1	∞	0.427243	1.83706e-06	hypothetical protein
gp305	YP_009217384.1	∞	0.427243	6.2019e-07	hypothetical protein	Nop14-like
gp308	YP_009217387.1	∞	0.427243	7.22184e-05	hypothetical protein
gp323	YP_009217402.1	∞	0.427243	1.69009e-06	hypothetical protein
gp335	YP_009217414.1	∞	0.427243	5.20255e-07	hypothetical protein
gp344	YP_009217423.1	∞	0.427243	1.48434e-06	hypothetical protein
gp350	YP_009217429.1	∞	0.427243	5.5773e-05	hypothetical protein
gp367	YP_009217446.1	∞	0.427243	6.93673e-07	hypothetical protein
gp369	YP_009217448.1	∞	0.427243	1.05227e-06	hypothetical protein
gp375	YP_009217454.1	∞	0.427243	1.70479e-05	hypothetical protein
gp210	YP_009217289.1	8.3785	0.762138	0.00296015	putative endonuclease
gp358	YP_009217437.1	8.02001	0.425319	0.000491185	hypothetical protein
gp253	YP_009217332.1	7.4675	0.424419	0.00159432	hypothetical protein
gp175	YP_009217254.1	6.99282	1.13341	0.0108895	putative UvsX protein
gp233	YP_009217312.1	6.33412	0.42103	9.00452e-05	putative SNF2 domain helicase
gp271	YP_009217350.1	5.17534	0.413288	0.000140645	hypothetical protein	ADP-ribose binding site [chemical binding], C-terminal domain of histone macro H2A1 Saccharomonospora viridis
gp257	YP_009217336.1	4.05938	0.396641	7.03696e-05	DNA ligase
gp49	YP_009217132.1	3.72684	0.388512	0.000616487	hypothetical protein
gp313	YP_009217392.1	3.30954	0.544752	0.000711422	hypothetical protein

## Sheet: Table S3
Supplementary Table 3. Localization of miniTurboID hits in infected cells
Gene	NCBI Accession Number	Annotation	Detected with ChmA or RecA?	Localization in infected cells
gp2	YP_009217084.1	hypothetical protein	ChmA	shell
gp12	YP_009217094.1	tail protein	both	phage bouquet
gp14	YP_009217096.1	hypothetical protein	ChmA	cytoplasmic puncta
gp18	YP_009217100.1	hypothetical protein	both	nuclear
gp49	YP_009217132.1	hypothetical protein	RecA	diffuse cytoplasmic
gp52	YP_009217135.1	hypothetical protein	ChmA	cytoplasmic puncta
gp53	YP_009217136.1	Major nuclear shell protein (ChmA)	ChmA	shell
gp61	YP_009217144.1	hypothetical protein	both	shell
gp62	YP_009217145.1	non-virion RNA polymerase	both	nuclear
gp63	YP_009217146.1	hypothetical protein	both	shell
gp64	YP_009217147.1	hypothetical protein	both	shell
gp78	YP_009217158.1	endonuclease	both	nuclear
gp85	YP_009217165.1	hypothetical protein	ChmA	diffuse cytoplasmic
gp106	YP_009217186.1	virion structural protein	ChmA	cytoplasmic puncta
gp108	YP_009217188.1	hypothetical protein	RecA	nuclear
gp119	YP_009217199.1	hypothetical protein	both	cytoplasmic puncta
gp131	YP_009217211.1	putative helicase	both	cytoplasmic puncta
gp134	YP_009217213.1	putative helicase	both	nuclear
gp144	YP_009217223.1	hypothetical protein	RecA	cytoplasmic
gp148	YP_009217227.1	portal protein	ChmA	shell
gp164	YP_009217243.1	tail protein	ChmA	phage bouquet
gp166	YP_009217245.1	tail protein	both	phage bouquet
gp175	YP_009217254.1	putative UvsX protein (RecA)	RecA	nuclear
gp200	YP_009217279.1	hypothetical protein	both	nuclear
gp202	YP_009217281.1	hypothetical protein	ChmA	diffuse cytoplasmic
gp210	YP_009217289.1	putative endonuclease	RecA	nuclear
gp217	YP_009217296.1	hypothetical protein	both	cytoplasmic puncta
gp219	YP_009217298.1	hypothetical protein	ChmA	cytoplasmic puncta
gp222	YP_009217301.1	hypothetical protein	both	diffuse cytoplasmic
gp233	YP_009217312.1	putative SNF2 domain helicase	both	phage bouquet
gp239	YP_009217318.1	hypothetical protein	both	diffuse cytoplasmic
gp247	YP_009217326.1	hypothetical protein	both	diffuse cytoplasmic
gp253	YP_009217332.1	hypothetical protein	RecA	cytoplasmic puncta
gp257	YP_009217336.1	DNA ligase	both	nuclear
gp271	YP_009217350.1	hypothetical protein	RecA	diffuse cytoplasmic
gp308	YP_009217387.1	hypothetical protein	both	cytoplasmic puncta
gp313	YP_009217392.1	hypothetical protein	RecA	diffuse cytoplasmic
gp335	YP_009217414.1	hypothetical protein	both	diffuse cytoplasmic
gp350	YP_009217429.1	hypothetical protein	RecA	diffuse cytoplasmic
gp355	YP_009217434.1	hypothetical protein	ChmA	phage bouquet/cytoplasmic puncta
gp358	YP_009217437.1	hypothetical protein	both	cytoplasmic puncta
gp370	YP_009217449.1	hypothetical protein	ChmA	diffuse cytoplasmic
gp375	YP_009217454.1	hypothetical protein	RecA	shell
gp378	YP_009217457.1	NrdA	ChmA	diffuse cytoplasmic

## Sheet: Table S4
Supplementary Table 4. Mass spectrometry of ChmB-GFP 70 kDa bands
P values were derived from LDF (linear discriminative function) scores in Peaks Studio. P values are reported as the likelihood that a false identification has a higher LDF score than the reported identification. P values are converted to -10*log10(P-value) for reporting.
Only phage-encoded proteins are shown
Protein	-10log(P)	Coverage (%)	Peak Area	# Peptides	#Spectra	MW (Da)	Annotation	Accession Number
gp53	450.71	81	7780000000	149	715	66612	Major nuclear shell protein (ChmA)	YP_009217136.1
gp136	328.73	40	418000000	41	139	82847	Major capsid protein	YP_009217215.1
gp166	232.86	21	22600000	21	35	115675	tail protein	YP_009217196.1
gp11	215.69	26	8490000	19	27	77793	tail sheath protein	YP_009217093.1
gp2	128.52	16	5160000	2	7	22501	hypothetical protein	YP_009217084.1
gp8	110	7	727000	3	4	61839	virion structural protein	YP_009217090.1
gp208	59.21	3	210000	2	3	66318	hypothetical protein	YP_009217287.1
gp113	23.78	13	173000	1	1	14283	hypothetical protein	YP_009217193.1
gp214	21.51	1	57400	1	1	72021	hypothetical protein	YP_009217293.1
gp190	21.12	1	0	1	1	92001	SbcC protein	YP_009217269.1

## Sheet: Table S5
Supplementary Data Table 5. Mass spectrometry of GFP fusion pulldowns
P values were derived from LDF (linear discriminative function) scores in Peaks Studio. P values are reported as the likelihood that a false identification has a higher LDF score than the reported identification. P values are converted to -10*log10(P-value) for reporting.
ChmA (gp53)-GFP
Protein	-10log(P)	Coverage (%)	Peak Area	# Peptides	#Spectra	MW (Da)	Annotation		Accession Numbers
gp53	315.92	43	4410000000	37	301	66612	Major nuclear shell protein (ChmA)		YP_009217136.1
gp52	155.86	24	23600000	11	39	62495	hypothetical protein		YP_009217135.1
gp358	147.15	40	14400000	9	36	30858	hypothetical protein		YP_009217437.1
gp213	49.83	4	6330000	6	6	252377	tail fibre protein		YP_009217292.1
gp138	36.79	6	220000	1	1	39328	hypothetical protein		YP_009217217.1
gp54	21.97	4	0	1	1	55227	non-virion RNA polymerase subunit		YP_009217137.1
gp216	20.63	9	0	1	1	17417	hypothetical protein		YP_009217295.1
GFP-ChmB (gp2) (N-terminal GFP fusion)
Protein	-10log(P)	Coverage (%)	Peak Area	# Peptides	#Spectra	MW (Da)	Annotation	Found in ChmA-GFP?	Accession Numbers
gp53	329.46	60	2690000000	52	362	66612	Major nuclear shell protein (ChmA)	Yes	YP_009217136.1
gp2	298.81	49	7240000000	36	604	22501	hypothetical protein (ChmB)		YP_009217084.1
gp166	291.32	42	398000000	41	148	115675	tail protein		YP_009217245.1
gp136	240.3	48	145000000	24	41	82847	major capsid protein		YP_009217215.1
gp358	196	55	72300000	12	38	30858	hypothetical protein	Yes	YP_009217437.1
gp11	184.29	25	21500000	12	28	77793	tail sheath protein		YP_009217093.1
gp164	115.84	35	6840000	5	13	24691	virion structural protein		YP_009217243.1
gp148	110.26	8	16000000	6	10	92750	portal protein		YP_009217227.1
gp12	80.7	8	597000	2	4	32114	virion structural protein		YP_009217094.1
gp158	76.75	9	4320000	2	4	32534	virion structural protein		YP_009217237.1
gp165	63.69	12	27100000	6	7	96202	tail sheath protein		YP_009217244.1
gp208	48.35	6	57400	2	3	66318	hypothetical protein		YP_009217287.1
gp293	48.27	8	45400	1	3	20641	hypothetical protein		YP_009217372.1
gp100	46.35	4	0	1	1	53843	virion structural protein		YP_009217180.1
gp28	43.66	3	1060000	1	1	34453	hypothetical protein		YP_009217111.1
gp175	39.57	3	4150000	2	4	53606	putative UvsX protein (RecA)		YP_009217254.1
gp138	37.68	6	4200000	1	1	39328	hypothetical protein	Yes	YP_009217217.1
gp64	37.57	3	92400	1	1	48010	hypothetical protein (ChmE)		YP_009217147.1
gp186	37.29	2	569000	1	1	62420	virion structural protein		YP_009217265.1
gp236	25.34	3	0	1	1	35027	hypothetical protein		YP_009217315.1
gp83	25.29	2	45000000	1	11	54744	hypothetical protein		YP_009217163.1
gp135	22.59	6	411000	1	1	20231	virion structural protein		YP_009217214.1
gp289	22.56	6	0	1	1	52788	hypothetical protein		YP_009217368.1
ChmB (gp2)-GFP (C-terminal GFP fusion)
Protein	-10log(P)	Coverage (%)	Peak Area	# Peptides	#Spectra	MW (Da)	Annotation	Found in ChmA-GFP?	Accession Numbers
gp53	349.45	59	2280000000	59	410	66612	Major nuclear shell protein (ChmA)	Yes	YP_009217136.1
gp2	342.87	64	3980000000	49	580	22501	hypothetical protein (ChmB)		YP_009217084.1
gp166	338.05	54	344000000	56	212	115675	tail protein		YP_009217245.1
gp136	255.06	40	332000000	28	84	82847	major capsid protein		YP_009217215.1
gp11	227.67	34	134000000	18	56	77793	tail sheath protein		YP_009217093.1
gp358	195.05	40	53000000	11	37	30858	hypothetical protein	Yes	YP_009217437.1
gp164	155.07	41	3770000	6	12	24691	virion structural protein		YP_009217243.1
gp148	149.77	10	19000000	8	16	92750	portal protein		YP_009217227.1
gp158	126.08	25	9280000	9	13	32534	virion structural protein		YP_009217237.1
gp165	123.26	25	1120000000	14	29	96202	tail sheath protein		YP_009217244.1
gp236	103.64	29	166000000	8	14	35027	hypothetical protein		YP_009217315.1
gp12	89.11	17	4920000	3	9	32114	virion structural protein		YP_009217094.1
gp181	86.37	7	53500000	5	6	49664	virion structural protein		YP_009217260.1
gp138	82.24	24	3580000	5	6	39328	hypothetical protein	Yes	YP_009217217.1
gp8	56.68	11	1340000	4	4	61839	virion structural protein		YP_009217090.1
gp135	44	6	107000	1	1	20231	virion structural protein		YP_009217214.1
gp186	43.76	2	657000	1	1	62420	virion structural protein		YP_009217265.1
gp213	31.99	2	18000000	3	3	252377	tail fibre protein	Yes	YP_009217292.1
gp293	31.57	8	0	1	1	20641	hypothetical protein		YP_009217372.1
gp150	31.46	3	759000	1	3	78941	virion structural protein		YP_009217229.1
gp64	29.77	3	69500	1	1	48010	hypothetical protein (ChmE)		YP_009217147.1
gp18	28.6	4	26400	1	1	38478	hypothetical protein		YP_009217100.1
gp269	27.73	39	348000	2	2	13468	hypothetical protein		YP_009217348.1
gp315	27.02	25	1420000	1	2	12632	hypothetical protein		YP_009217394.1
gp257	24.48	2	191000	1	1	76108	putative DNA ligase		YP_009217336.1
gp63	24.18	2	116000	1	1	59991	hypothetical protein		YP_009217146.1
gp162	23.94	7	2180000	1	1	19889	virion structural protein		YP_009217241.1
gp175	21.9	1	1990000	1	1	53606	putative UvsX protein (RecA)		YP_009217254.1
gp212	20.98	2	0	1	1	63067	putative RNA polymerase beta subunit		YP_009217291.1
gp103	20.72	3	125000	1	1	65004	hypothetical protein		YP_009217183.1
gp62-GFP
Protein	-10log(P)	Coverage (%)	Peak Area	# Peptides	#Spectra	MW (Da)	Annotation	Found in ChmA-GFP?	Accession Numbers
gp67	329.56	48	266000000	29	137	73779	non-virion RNA polymerase subunit		N/A
gp65	295.65	43	212000000	23	115	45123	non-virion RNA polymerase subunit		N/A
gp62	265.56	32	251000000	17	96	59703	hypothetical protein		YP_009217145.1
gp139	261.03	39	130000000	21	87	62710	non-virion RNA polymerase subunit		YP_009217218.1
gp66	218.35	40	106000000	10	83	35614	non-virion RNA polymerase subunit		N/A
gp54	206.37	23	133000000	10	70	55227	non-virion RNA polymerase subunit	Yes	YP_009217137.1
gp85	42.9	11	78500	4	4	70830	hypothetical protein		YP_009217165.1
gp213	35.25	2	0	3	3	252377	tail fibre protein	Yes	YP_009217292.1
gp200	32.84	6	252000	1	1	29433	hypothetical protein		YP_009217279.1
gp11	32.33	2	0	1	1	77793	tail sheath protein		YP_009217093.1
gp17	22.93	5	31900	1	1	48156	hypothetical protein		YP_009217099.1
gp214	20.6	2	435000	1	4	72021	hypothetical protein		YP_009217293.1

## Sheet: Table S6
Supplementary Data Table 6. Plasmids used in this study
Construct Name	Vector backbone	Fusion tag (terminus)	Inserted protein	Inserted protein NCBI accession #	Mutation(s)	Reference
pHERD30T	pHERD30T			EU603326.1 (vector nucleotide record)		Qiu et al. Appl. Environ. Microbiol. 74 (23), 7422-7426 (2008)
pKN150	pHERD30T	GFPmut1 (eGFP)		AEP13835.1		Nguyen et al. PLoS One 0251429 (2021)
pKN202	pHERD30T	sfGFP		ASL68970.1	S2A, D190H, D197H	Nguyen et al. PLoS One 0251429 (2021)
pVC591	pHERD30T	GFPmut1 (C-terminal)	PhiPA3 gp175	YP_009217254.1		Chaikeeratisak et al. Cell Rep. 20(7): 1563-1571 (2017)
pVC585	pHERD30T	GFPmut1 (N-terminal)	PhiPA3 gp53	YP_009217136.1		Chaikeeratisak et al. Cell Rep. 20(7): 1563-1571 (2017)
pEE3	pHERD30T	miniTurboID-GFP (C-terminal)	PhiPA3 gp175	YP_009217254.1		this study
pEE4	pHERD30T	GFP-miniTurboID (N-terminal)	PhiPA3 gp53	YP_009217136.1		this study
pEE5	pHERD30T	miniTurboID (C-terminal)	PhiPA3 gp175	YP_009217254.1		this study
pEE6	pHERD30T	miniTurboID (N-terminal)	PhiPA3 gp53	YP_009217136.1		this study
pEE7	pHERD30T	miniTurboID-GFP	none			this study
pEE8	pHERD30T	sfGFP (C-terminal)	PhiPA3 gp18	YP_009217100.1		this study
pEE9	pHERD30T	sfGFP (C-terminal)	PhiPA3 gp62	YP_009217145.1		this study
pEE10	pHERD30T	sfGFP (C-terminal)	PhiPA3 gp78	YP_009217158.1		this study
pEE11	pHERD30T	sfGFP (C-terminal)	PhiPA3 gp108	YP_009217188.1		this study
pEE12	pHERD30T	sfGFP (C-terminal)	PhiPA3 gp134	YP_009217213.1		this study
pEE13	pHERD30T	sfGFP (C-terminal)	PhiPA3 gp200	YP_009217279.1		this study
pEE14	pHERD30T	sfGFP (C-terminal)	PhiPA3 gp210	YP_009217289.1		this study
pEE15	pHERD30T	sfGFP (C-terminal)	PhiPA3 gp257	YP_009217336.1		this study
pEE16	pHERD30T	sfGFP (N-terminal)	PhiPA3 gp2	YP_009217084.1		this study
pEE17	pHERD30T	sfGFP (N-terminal)	PhiPA3 gp61	YP_009217144.1		this study
pEE18	pHERD30T	sfGFP (N-terminal)	PhiPA3 gp63	YP_009217146.1		this study
pEE19	pHERD30T	sfGFP (N-terminal)	PhiPA3 gp64	YP_009217147.1		this study
pEE20	pHERD30T	sfGFP (N-terminal)	PhiPA3 gp148	YP_009217227.1		this study
pEE21	pHERD30T	sfGFP (C-terminal)	PhiPA3 gp375	YP_009217454.1		this study
pEE22	pHERD30T	sfGFP (N-terminal)	PhiPA3 gp12	YP_009217094.1		this study
pEE23	pHERD30T	sfGFP (C-terminal)	PhiPA3 gp164	YP_009217243.1		this study
pEE24	pHERD30T	sfGFP (C-terminal)	PhiPA3 gp165	YP_009217245.1		this study
pEE25	pHERD30T	sfGFP (N-terminal)	PhiPA3 gp233	YP_009217312.1		this study
pEE26	pHERD30T	sfGFP (N-terminal)	PhiPA3 gp355	YP_009217434.1		this study
pEE27	pHERD30T	sfGFP (C-terminal)	PhiPA3 gp14	YP_009217096.1		this study
pEE28	pHERD30T	sfGFP (C-terminal)	PhiPA3 gp52	YP_009217135.1		this study
pEE29	pHERD30T	sfGFP (C-terminal)	PhiPA3 gp106	YP_009217186.1		this study
pEE30	pHERD30T	sfGFP (C-terminal)	PhiPA3 gp119	YP_009217199.1		this study
pEE31	pHERD30T	sfGFP (N-terminal)	PhiPA3 gp131	YP_009217211.1		this study
pEE32	pHERD30T	sfGFP (C-terminal)	PhiPA3 gp217	YP_009217296.1		this study
pEE33	pHERD30T	sfGFP (C-terminal)	PhiPA3 gp219	YP_009217298.1		this study
pEE34	pHERD30T	sfGFP (C-terminal)	PhiPA3 gp253	YP_009217332.1		this study
pEE35	pHERD30T	sfGFP (C-terminal)	PhiPA3 gp308	YP_009217387.1		this study
pEE36	pHERD30T	sfGFP (C-terminal)	PhiPA3 gp358	YP_009217437.1		this study
pEE37	pHERD30T	sfGFP (C-terminal)	PhiPA3 gp49	YP_009217132.1		this study
pEE38	pHERD30T	sfGFP (C-terminal)	PhiPA3 gp85	YP_009217165.1		this study
pEE39	pHERD30T	sfGFP (N-terminal)	PhiPA3 gp144	YP_009217223.1		this study
pEE40	pHERD30T	sfGFP (N-terminal)	PhiPA3 gp202	YP_009217281.1		this study
pEE41	pHERD30T	sfGFP (N-terminal)	PhiPA3 gp222	YP_009217301.1		this study
pEE42	pHERD30T	sfGFP (N-terminal)	PhiPA3 gp239	YP_009217318.1		this study
pEE43	pHERD30T	sfGFP (N-terminal)	PhiPA3 gp247	YP_009217326.1		this study
pEE44	pHERD30T	sfGFP (N-terminal)	PhiPA3 gp271	YP_009217350.1		this study
pEE45	pHERD30T	sfGFP (C-terminal)	PhiPA3 gp313	YP_009217392.1		this study
pEE46	pHERD30T	sfGFP (C-terminal)	PhiPA3 gp335	YP_009217414.1		this study
pEE47	pHERD30T	sfGFP (N-terminal)	PhiPA3 gp350	YP_009217429.1		this study
pEE48	pHERD30T	sfGFP (N-terminal)	PhiPA3 gp370	YP_009217449.1		this study
pEE49	pHERD30T	sfGFP (C-terminal)	PhiPA3 gp378	YP_009217457.1		this study
KN483	pHERD30T	mCherry (N-terminal) & GFP (C-terminal)	PhiPA3 gp53 & PhiPA3 gp2	YP_009217136.1 & YP_009217084.1		this study
KN457	pHERD30T	mCherry (N-terminal) & GFP (C-terminal)	201Phi-2 gp105 & 201Phi-2 gp2	YP_001956829.1 & YP_001956728.1		this study
pEE50	pHERD30T	sfGFP (C-terminal)	PhiPA3 gp2	YP_009217084.1	Q53A	this study
pEE51	pHERD30T	sfGFP (C-terminal)	PhiPA3 gp2	YP_009217084.1	A159D	this study
pEE52	UCB Macrolab 2-BT	His6-[TEV]- (N-terminal)	PhiPA3 gp2	YP_009217084.1		this study
pEE53	UCB Macrolab 2-BT	His6-[TEV]- (N-terminal)	201Phi2-1 gp2	YP_001956728.1		this study
pEE54	UCB Macrolab 2-BT	His6-[TEV]- (N-terminal)	Psa21 gp2	YP_010347551.1		this study
pEE55	UCB Macrolab 2-BT	His6-[TEV]- (N-terminal)	PA1C gp3 (PhiPA3 gp2 homolog)	QBX32150.1		this study
pEE56	UCB Macrolab 13S-A	none	201Phi-2 gp105	YP_001956829.1		this study
pEE57	UCB Macrolab 2-BT	His6-[TEV]- (N-terminal)	PhiPA3 gp2	YP_009217084.1	∆1-63	this study
pEE58	UCB Macrolab 2-BT	His6-[TEV]- (N-terminal)	PhiPA3 gp2	YP_009217084.1	∆583-631	this study
pEE59	UCB Macrolab 2-BT	His6-[TEV]- (N-terminal)	PhiPA3 gp2	YP_009217084.1	∆1-63 & ∆583-631	this study
pEE60	UCB Macrolab 13S-A	none	PhiPA3 gp148	YP_009217227.1		this study
pEE61	UCB Macrolab 2-BT	His6-[TEV]- (N-terminal)	PhiPA3 gp2	YP_009217084.1	Q53A	this study
pEE62	UCB Macrolab 2-BT	His6-[TEV]- (N-terminal)	PhiPA3 gp2	YP_009217084.1	A159D	this study
pEE63	UCB Macrolab 2-BT	His6-[TEV]- (N-terminal)	201Phi2-1 gp2	YP_001956728.1	Q53A	this study
pEE64	UCB Macrolab 2-BT	His6-[TEV]- (N-terminal)	201Phi2-1 gp2	YP_001956728.1	A145D	this study

## Sheet: Table S7
Supplementary Data Table 7. Oligonucleotides used in this study
Constructs for expression and localization in infected cells:
Experiment	Oligo name	Sequence (5'-3')
pHERD30 linearization	EE01	GCTGCCAGAACCGCTACCGGAGCCGGGTATGTATATCTCCTTCTTAAAGTTAAAC
	EE02	CATGGATGAACTATACAAATAATAGCCTAGGCCAGATCCAGCG
Nterm-GFPmut1	EE14	GTTTAACTTTAAGAAGGAGATATACATACCCATGAGTAAAGGAGAAGAACTTTTC
	EE15	GCTGCCAGAACCGCTACCGGAGCCTTTGTATAGTTCATCCATGC
Cterm-GFPmut1	EE06	GGTTCCGGCAGCGGCTCTGGTAGCAGTAAAGGAGAAGAACTTTTC
	EE07	GCTATTATTTGTATAGTTCATCCATG
Nterm-sfGFP	EE55	TAAGAAGGAGATATACATACCCATGGCTAAAGGCGAAGAACTGTTTAC
	EE56	tGCTGCCAGAACCGCTACCGGAGCCTTTATACAGTTCATCCATGCCATG
Cterm-sfGFP	EE57	CCGCTGGATCTGGCCTAGGCTATTATTTATACAGTTCATCCATGC
	EE58	cGGTTCCGGCAGCGGCTCTGGTAGCGCTAAAGGCGAAGAACTG
pHERD30T mini wGFP	EE18	GGCTCCGGTAGCGGTTCTGGCAGCatcccgctgctgaacgctaaac
	EE11	CTATTAGCTACCAGAGCCGCTGCCGGAACCgtccagggtcaggcgc
pHERD30T mini woGFP	EE09	CCGCTGGATCTGGCCTAGGCTATTAgtccagggtcaggcgc
	EE05	GCTACCAGAGCCGCTGCCGGAACCgtccagggtcaggcgc
RecA-miniTurbo-GFP fusion	EE47	TAAGAAGGAGATATACATACCCATGttcgctaaacatttcgaacgtccag
	EE48	cGCTGCCAGAACCGCTACCGGAGCCggctgcggctttcgctag
GFP-miniTurbo-ChmA fusion	EE31	cGGTTCCGGCAGCGGCTCTGGTAGCcaacagacccaacaaggacc
	EE32	CCGCTGGATCTGGCCTAGGCTATTAatagaagcccgagccttgac
RecA-miniTurbo fusion	EE47	TAAGAAGGAGATATACATACCCATGttcgctaaacatttcgaacgtccag
	EE48	cGCTGCCAGAACCGCTACCGGAGCCggctgcggctttcgctag
miniTurbo-ChmA fusion	EE31	cGGTTCCGGCAGCGGCTCTGGTAGCcaacagacccaacaaggacc
	EE32	CCGCTGGATCTGGCCTAGGCTATTAatagaagcccgagccttgac
GFP-tagging the following PhiPA3 proteins:
Experiment	Oligo name	Sequence (5'-3')
gp175	Cgp175-F	TAAGAAGGAGATATACATACCCATGttcgctaaacatttcgaacgtccag
	Cgp175-R	GCTGCCAGAACCGCTACCGGAGCCggctgcggctttcgctag
gp53 (ChmA)	EE428	AGGCTCCGGTAGCGGTTCTGGCAGCcaacagacccaacaaggacc
	EE429	CCGCTGGATCTGGCCTAGGCTATTAatagaagcccgagccttgac
gp18	EE366	AGGCTCCGGTAGCGGTTCTGGCAGCGCTGCATTGACATTAACTGAACAAG
	EE367	CCGCTGGATCTGGCCTAGGCTATTAATGGTCTACGGTGAAGGTG
gp62	EE99	CTTTAAGAAGGAGATATACATACCCATGCAGATCACCGTCACG
	EE100	CGCTGCCAGAACCGCTACCGGAGCCCTGGTTGATCTTGGCCAAATG
gp78	EE266	CTTTAAGAAGGAGATATACATACCCATGCATTATCTAGATATCCCCG
	EE267	CGCTGCCAGAACCGCTACCGGAGCCGCTAACATAGAAGACTTCTTTGTC
gp108	EE348	CTTTAAGAAGGAGATATACATACCCATGGCTGAATTCATAATCGGTAAGG
	EE349	CGCTGCCAGAACCGCTACCGGAGCCCTCAACGGACTCCATCCAG
gp134	EE113	CTTTAAGAAGGAGATATACATACCCATGTCCTCCCCGAAACAAC
	EE114	CGCTGCCAGAACCGCTACCGGAGCCAGGAGTGGTATAGTTCCTCATGC
gp200	EE354	CTTTAAGAAGGAGATATACATACCCATGGATTCTATCAAGGACCTTTTGGC
	EE355	CGCTGCCAGAACCGCTACCGGAGCCTTCCACAAAGTACGGGTCGG
gp210	EE270	CTTTAAGAAGGAGATATACATACCCATGGCTATAAACTTAAAGGATTTCTC
	EE271	CGCTGCCAGAACCGCTACCGGAGCCGATATCGCTATCTAGTGGGAC
gp257	EE274	CTTTAAGAAGGAGATATACATACCCATGAAGACGGCAGCAGC
	EE275	CGCTGCCAGAACCGCTACCGGAGCCAGGTAGGTAGAATGTCTCAAGTGAATC
gp2	EE284	AGGCTCCGGTAGCGGTTCTGGCAGCACTGACGTCGCCTACCCC
	EE285	CCGCTGGATCTGGCCTAGGCTATTATTCAGTGGTTCCTTCTTCCTGAATGCTAG
gp61	EE263	CGCTGCCAGAACCGCTACCGGAGCCGAAGTTCGGGATTTCGTCG
	EE264	CTTTAAGAAGGAGATATACATACCCATGTCGCTGACCTTGGACTG
gp63	EE368	AGGCTCCGGTAGCGGTTCTGGCAGCAACGGCTTCATCATGGGC
	EE369	CCGCTGGATCTGGCCTAGGCTATTATAGCAGTCCAAGGTCAGCG
gp64	EE264	CTTTAAGAAGGAGATATACATACCCATGTCGCTGACCTTGGACTG
	EE265	CGCTGCCAGAACCGCTACCGGAGCCCAGGAGACCCAGTCCACC
gp148	EE388	AGGCTCCGGTAGCGGTTCTGGCAGCGCTCAACGTCAAGTTAATGAGG
	EE389	CCGCTGGATCTGGCCTAGGCTATTACAACTTGTCCTCGTCTTTCC
gp375	EE364	CTTTAAGAAGGAGATATACATACCCATGTCAAACATTTTGGTAGAG
	EE365	CGCTGCCAGAACCGCTACCGGAGCCATTATTAATCAGTTTCTCGATACG
gp12	EE288	CTTTAAGAAGGAGATATACATACCCATGAGACGTTATTCTGACCCG
	EE289	CGCTGCCAGAACCGCTACCGGAGCCGTCAGCTCCATCGTAGGTAAC
gp164	EE143	CTTTAAGAAGGAGATATACATACCCATGGCTAAGGCTACAAAAATCTCCG
	EE144	CGCTGCCAGAACCGCTACCGGAGCCCGGCACGACTGGGAATTC
gp166	EE352	CTTTAAGAAGGAGATATACATACCCATGGCATCTCCATTTGAGAACTTCG
	EE353	CGCTGCCAGAACCGCTACCGGAGCCATACGCAGCACCGCGTG
gp233	EE310	TTAAGAAGGAGATATACATACCCATGTTCGATACATTTCGCACGC
	EE311	CGCTGCCAGAACCGCTACCGGAGCCTCCTCCGAACCGCATGTATG
gp355	EE151	CTTTAAGAAGGAGATATACATACCCATGTCGATTGTTGTTTATGATGGTG
	EE152	CGCTGCCAGAACCGCTACCGGAGCCGGTAAGCTTCTCATCGGTG
gp14	EE342	CTTTAAGAAGGAGATATACATACCCATGCAACAGATTAAAAACGCC
	EE343	CGCTGCCAGAACCGCTACCGGAGCCGTGGGAATAGAACTTACACATC
gp52	EE135	CTTTAAGAAGGAGATATACATACCCATGCCGAACATGTATAACCAGG
	EE136	CGCTGCCAGAACCGCTACCGGAGCCTTTCGCGTGGACGTTCAAC
gp106	EE107	CTTTAAGAAGGAGATATACATACCCATGTCCGTTGATAAAACGCTACTC
	EE108	CGCTGCCAGAACCGCTACCGGAGCCAGGGGTGGGGCTTATAGTG
gp119	EE109	CTTTAAGAAGGAGATATACATACCCATGGATGACCTCATGATCAAC
	EE110	CGCTGCCAGAACCGCTACCGGAGCCCTCGTCGCAATCATCGTAG
gp131	EE111	CTTTAAGAAGGAGATATACATACCCATGCGGGAGAACACCGAAG
	EE112	CGCTGCCAGAACCGCTACCGGAGCCATTAGACCAAGCGTCATCGTCC
gp217	EE356	CTTTAAGAAGGAGATATACATACCCATGAAAGGCATGAATTGGGCAC
	EE357	CGCTGCCAGAACCGCTACCGGAGCCGTGACCCTGGTAGGTCCC
gp219	EE358	CTTTAAGAAGGAGATATACATACCCATGTACCTTGCTGGAGCC
	EE359	CGCTGCCAGAACCGCTACCGGAGCCTCGTTTTTCCTTCATCTTCCGTTC
gp253	EE376	AGGCTCCGGTAGCGGTTCTGGCAGCGAACGCAACCACAACGAAC
	EE377	CCGCTGGATCTGGCCTAGGCTATTAGTCACGTACTTCGACGCG
gp308	EE380	AGGCTCCGGTAGCGGTTCTGGCAGCGTAGTCAACCAAACTATCTATCAC
	EE381	CCGCTGGATCTGGCCTAGGCTATTAGTTACTGATGTCGTTGAAGAG
gp358	EE153	CTTTAAGAAGGAGATATACATACCCATGGGTATTCTTGCCGATTATG
	EE154	CGCTGCCAGAACCGCTACCGGAGCCGTCGACGATGTCGTAACC
gp49	EE344	CTTTAAGAAGGAGATATACATACCCATGATTGAACAAAGAAGCGCTTACGAAG
	EE345	CGCTGCCAGAACCGCTACCGGAGCCATCGCGATCGGCTACGC
gp85	EE346	CTTTAAGAAGGAGATATACATACCCATGTCCGACCTACAATTTACAAAAGAAG
	EE347	CGCTGCCAGAACCGCTACCGGAGCCATCCAGATCAGCCACGTG
gp144	EE350	CTTTAAGAAGGAGATATACATACCCATGCAAGCCATGATCAACG
	EE351	CGCTGCCAGAACCGCTACCGGAGCCTACCGCTACCACAAACAATC
gp202	EE370	AGGCTCCGGTAGCGGTTCTGGCAGCCCTACTCTCGCATCAGCTTC
	EE371	CCGCTGGATCTGGCCTAGGCTATTATTCAGCAAAGTAGGGATACATCG
gp222	EE125	CTTTAAGAAGGAGATATACATACCCATGTCCAAAGATCTGAAGAGCG
	EE126	CGCTGCCAGAACCGCTACCGGAGCCGTTGCTGATTTCGTCGAACAG
gp239	EE372	AGGCTCCGGTAGCGGTTCTGGCAGCTCGTCTGAAGTCCAACCGAACATTC
	EE373	CCGCTGGATCTGGCCTAGGCTATTAGATGTCCAGCTTTCGCCAGAG
gp247	EE374	AGGCTCCGGTAGCGGTTCTGGCAGCAAAGAGAACCGCGATAAACATC
	EE375	CCGCTGGATCTGGCCTAGGCTATTAATCATACCAGAGGCTCACTAC
gp271	EE378	AGGCTCCGGTAGCGGTTCTGGCAGCAACCGACACAATTCCGAGG
	EE379	CCGCTGGATCTGGCCTAGGCTATTACTCATTGCCATACCTTTTCCAAATG
gp313	EE276	CTTTAAGAAGGAGATATACATACCCATGACTACCCAATTCTTTGGTGC
	EE277	CGCTGCCAGAACCGCTACCGGAGCCATTGCTGATCTCGTCAAAGAACG
gp335	EE360	CTTTAAGAAGGAGATATACATACCCATGAAACTTGTACCGCTCAACAGC
	EE361	CGCTGCCAGAACCGCTACCGGAGCCGCCATCGAGGCGACCCTTCAAG
gp350	EE382	AGGCTCCGGTAGCGGTTCTGGCAGCTCCGCAAACTTCAAAGATCAAAAGG
	EE383	CCGCTGGATCTGGCCTAGGCTATTAGTGGCGGGTGAAACCG
gp370	EE384	AGGCTCCGGTAGCGGTTCTGGCAGCGTAATGAGCCAAAACAACG
	EE385	CCGCTGGATCTGGCCTAGGCTATTATTTTCTCAGTCCCTCAATC
gp378	EE129	CTTTAAGAAGGAGATATACATACCCATGATTAAGACCATCATTAAGCTGGATAATACCG
	EE130	CGCTGCCAGAACCGCTACCGGAGCCCAGTGAGCAGGCGCCAC
mcherry-ChmA (PhiPA3)	mcherry-PA3ChmA-F	AGGCTCCGGTAGCGGTTCTGGCAGCcaacagacccaacaaggacc
	mcherry-PA3ChmA-R	CCGCTGGATCTGGCCTAGGCTATTAatagaagcccgagccttgac
mcherry-ChmA (201Phi2-1)	mcherry-201ChmA-F	cGGTTCCGGCAGCGGCTCTGGTAGCattcgtgacaccgcaacc
	mcherry-201ChmA-R	CCGCTGGATCTGGCCTAGGCTATTAgtagaagctggatgggccag
gp2-GFP (201Phi2-1)	EE23	cGGTTCCGGCAGCGGCTCTGGTAGCacccttattgctaaacccgc
	EE24	CCGCTGGATCTGGCCTAGGCTATTAaactccgatatcagtagagacag
Expression in E. coli:
Experiment	Oligo name	Sequence (5'-3')
His-tagged PhiPA3 gp2	EE242	AAACCTGTACTTCCAATCCAATGCAATGACTGACGTCGCCTACCC
	EE243	CCGTTATCCACTTCCAATGTTATTATTCAGTGGTTCCTTCTTCCTGAATGC
untagged ChmA FL	EE439	TAACTTTAAGAAGGAGATATAGATCATGATTCGTGACACCGCAAC
	EE440	TCCTTATGGAGTTGGGATCTTATTAGTAGAAGCTGGATGGGCC
untagged ChmA delta-N	EE437	TAACTTTAAGAAGGAGATATAGATCatggatgctcgtgctagcgagg
	EE440	TCCTTATGGAGTTGGGATCTTATTAGTAGAAGCTGGATGGGCC
untagged ChmA delta-C	EE439	TAACTTTAAGAAGGAGATATAGATCATGATTCGTGACACCGCAAC
	EE438	TCCTTATGGAGTTGGGATCTTATTAgttatccatggtgatttgcagacc
untagged ChmA delta-N+C	EE437	TAACTTTAAGAAGGAGATATAGATCatggatgctcgtgctagcgagg
	EE438	TCCTTATGGAGTTGGGATCTTATTAgttatccatggtgatttgcagacc
His-tagged 201Phi2-1 gp2	EE244	AAACCTGTACTTCCAATCCAATGCAATGACCCTTATTGCTAAACCCG
	EE245	CCGTTATCCACTTCCAATGTTATTAAACTCCGATATCAGTAGAGACAGAG
untagged PA3 gp148 (portal)	EE461	TAACTTTAAGAAGGAGATATAGATCATGGCTCAACGTCAAGTTAATGAGGTG
	EE462	TCCTTATGGAGTTGGGATCTTATTACAACTTGTCCTCGTCTTTCCCG
Gene Synthesis
Experiment	Name	Sequence (5'-3')
Mutating PhiPA3 gp2 Q53A	gp2PA3 Q53A gblock	CTTTAAGAAGGAGATATACATACCCATGACTGACGTCGCCTACCCCTACCTGGAAACCTCCACTCTGTTTGACAATATCGTCAAAGGGCAGATTCTTGAACCAGATGCAGAGAGTCCCCAACTGAGTCATGTTCTGAAGATTACCGATGCGGCTGGTATTGGCCACGAGGTAACGTTCTTCGCATTATCGATTCTGTTGGCTATTTTGCAAGGCAATAAACATGAGCTGACTGACAATCAACCACATCAATATCTGGTCAACCAATGGGTGCTGACTGATCTGCACAACATCTACGATGAAGGCTACGTGATGACCTCTCATCGGGTTATCGTAGATCACGTTGAAGAAGTCGCTACCTTCACAGGTACTCTGGTACACCAGAAGACAATCCGTTCCCA…
Mutating PhiPA3 gp2 A159D	gp2PA3 A159D gblock	CTTTAAGAAGGAGATATACATACCCATGACTGACGTCGCCTACCCCTACCTGGAAACCTCCACTCTGTTTGACAATATCGTCAAAGGGCAGATTCTTGAACCAGATGCAGAGAGTCCCCAACTGAGTCATGTTCTGAAGATTACCGATGCGGCTGGTATTGGCCACGAGGTAACGTTCTTCCAGTTATCGATTCTGTTGGCTATTTTGCAAGGCAATAAACATGAGCTGACTGACAATCAACCACATCAATATCTGGTCAACCAATGGGTGCTGACTGATCTGCACAACATCTACGATGAAGGCTACGTGATGACCTCTCATCGGGTTATCGTAGATCACGTTGAAGAAGTCGCTACCTTCACAGGTACTCTGGTACACCAGAAGACAATCCGTTCCCA…
His-tagged PA1C gp2	PA1C gp2 gblock	TACTTCCAATCCAATGCAATGACCGCTGTTAATTACCCGTTTGTAGATACCATGGATAAATTTGATAAGATCACAAAAGGTCTTATTTTTGAACATCAAGCCGAGGGTGAGAGCGAAACGATGATTTCGCATGAACTCTCTATTCTTGATAATGACGGTGTTGTTCATTCACTTCATTTCAGTCAAATCACTAGCCTCATTGATACCATCACTGGTAAGCATCCTTCACTCGAACTCCCGCCACAACTATTCCTTATCACGCAATATCTGCTAGAGGATCTTAAGGAAGTTGGAGAGAAAGGATTTGTAATTACCGAATATTTTATCGATGTCCTTCCCACTGGTAATAAAGCTATTTTCCGTGGTACGCTGGCACATAAATCGACAGTTGATGGACAT…
His-tagged Psa21 gp3	Psa21 gp3 gblock	TACTTCCAATCCAATGCAAATCCAGTCTACGATATTTTCAACGATATTGCCAACAACATGGTAACTGTTGAAAACAAAGAAGAGTTCTTATCTAACACCGTTCGTCTTGTAGGGGCTTCCGGTAAAGAACATGTATTGTCAATTGCTCAGGCACAACTACTACTGGGCGTGTTGGATGGTTCACACCAATTCTTGACTGATTACAATCCGTTGGAATTCTTGCTCTTTTCTTATCAGTTCCAAGACAAGATCAAACTGAAGTATGTAGCGGTACAATACCAGATCATCTACGATGCTGATGATGACTCGATCTTTGTTTCAGGTGTAACACGTCACCCCATGACGGTAGTTGGTCATCCTGACTACGTTGCAGGAGCTTCTGTCCCCATTGAAACATTC…
Mutating PhiPA3 gp2 Q53A	gp2PA3 Q53A gblock	TACTTCCAATCCAATGCAATGACTGACGTCGCCTACCCCTACCTGGAAACCTCCACTCTGTTTGACAATATCGTCAAAGGGCAGATTCTTGAACCAGATGCAGAGAGTCCCCAACTGAGTCATGTTCTGAAGATTACCGATGCGGCTGGTATTGGCCACGAGGTAACGTTCTTCGCATTATCGATTCTGTTGGCTATTTTGCAAGGCAATAAACATGAGCTGACTGACAATCAACCACATCAATATCTGGTCAACCAATGGGTGCTGACTGATCTGCACAACATCTACGATGAAGGCTACGTGATGACCTCTCATCGGGTTATCGTAGATCACGTTGAAGAAGTCGCTACCTTCACAGGTACTCTGGTACACCAGAAGACAATCCGTTCCCACCCGAAC…
Mutating PhiPA3 gp2 A159D	gp2PA3 A159D gblock	TACTTCCAATCCAATGCAATGACTGACGTCGCCTACCCCTACCTGGAAACCTCCACTCTGTTTGACAATATCGTCAAAGGGCAGATTCTTGAACCAGATGCAGAGAGTCCCCAACTGAGTCATGTTCTGAAGATTACCGATGCGGCTGGTATTGGCCACGAGGTAACGTTCTTCCAGTTATCGATTCTGTTGGCTATTTTGCAAGGCAATAAACATGAGCTGACTGACAATCAACCACATCAATATCTGGTCAACCAATGGGTGCTGACTGATCTGCACAACATCTACGATGAAGGCTACGTGATGACCTCTCATCGGGTTATCGTAGATCACGTTGAAGAAGTCGCTACCTTCACAGGTACTCTGGTACACCAGAAGACAATCCGTTCCCACCCGAAC…
Mutating 201 gp2 Q53A	gp2-201 Q53A gblock	TACTTCCAATCCAATGCAACCCTTATTGCTAAACCCGCTGTACCCGATACTGAAGTACTGAATCACATTGGTCGTGATCTACTATTGAAAGATGAAGACGGTAGTTTCAAACTACAACGTCACCTGAAGATCCTGACTGAAGAAGGTTTGGTACATCAAGTATCATTTGCTGCAGTAGACGGTCTGTTGAATATTCTGGACTCTACTCGTGAAACTCCACCATGTTCACCACTGCAATATCTCATTACGCACTATGACCTCAAAGATCTCGTAGAGCTCGGTAAAGACGGCTGGCTGGTGCCTGAGTATCAAGTGGTGGTGATGCATAGCAGCAAGACCGTACGCTTCGAAGGTAAGCTTACACGCGTTGGTAGCATAGACAAAGAGTTCACTTTTGCA…
Mutating 201 gp2 A145D	gp2-201 A145 gblock	TACTTCCAATCCAATGCAACCCTTATTGCTAAACCCGCTGTACCCGATACTGAAGTACTGAATCACATTGGTCGTGATCTACTATTGAAAGATGAAGACGGTAGTTTCAAACTACAACGTCACCTGAAGATCCTGACTGAAGAAGGTTTGGTACATCAAGTATCATTTGCTCAAGTAGACGGTCTGTTGAATATTCTGGACTCTACTCGTGAAACTCCACCATGTTCACCACTGCAATATCTCATTACGCACTATGACCTCAAAGATCTCGTAGAGCTCGGTAAAGACGGCTGGCTGGTGCCTGAGTATCAAGTGGTGGTGATGCATAGCAGCAAGACCGTACGCTTCGAAGGTAAGCTTACACGCGTTGGTAGCATAGACAAAGAGTTCACTTTTGCA…
