# Supplementary material for: Identification of the bacteriophage nucleus protein interaction network
Source: Nat Struct Mol Biol. 2023 Sep 4;30(11):1653–62. doi: 10.1038/s41594-023-01094-5 (PMC10643120; doi:10.1038/s41594-023-01094-5)
Supplement: Supplementary file 4 — Statistical source data (one .xlsx file with tabs for each noted figure panel). [file 41594_2023_1094_MOESM4_ESM.xlsx]

## Sheet: Fig3a_EDFig6a
Enustun et al - raw data for Figure 3a (also shown in ED Figure 6a)
volume (mL)	dRI		volume (mL)	Molar Mass (g/mol)
-0.0760763	-4.6e-09		14.6361	42729.5
-0.0728003	-4.66e-09		14.6393	42839.9
-0.0695244	-4.64e-09		14.6426	42832.1
-0.0662485	-4.54e-09		14.6459	42825.7
-0.0629726	-4.35e-09		14.6492	42821.9
-0.0596967	-4.08e-09		14.6524	42817.8
-0.0564208	-3.73e-09		14.6557	42811.4
-0.0531449	-3.31e-09		14.659	42802.3
-0.0498689	-2.81e-09		14.6623	42788.9
-0.046593	-2.26e-09		14.6655	42770
-0.0433171	-1.67e-09		14.6688	42747
-0.0400412	-1.04e-09		14.6721	42719.9
-0.0367653	-3.94e-10		14.6754	42689.5
-0.0334894	2.5e-10		14.6786	42662.2
-0.0302135	8.77e-10		14.6819	42634.5
-0.0269375	1.47e-09		14.6852	42605.3
-0.0236616	2.01e-09		14.6885	42584.2
-0.0203857	2.48e-09		14.6917	42561.7
-0.0171098	2.87e-09		14.695	42530.3
-0.0138339	3.17e-09		14.6983	42491.8
-0.010558	3.36e-09		14.7016	42449.9
-0.00728206	3.44e-09		14.7048	42406.7
-0.00400615	3.41e-09		14.7081	42362.4
-0.000730235	3.27e-09		14.7114	42317.3
0.00254568	3.03e-09		14.7147	42272.2
0.00582159	2.69e-09		14.718	42228.2
0.00909751	2.26e-09		14.7212	42186.6
0.0123734	1.77e-09		14.7245	42145.7
0.0156493	1.23e-09		14.7278	42101.5
0.0189252	6.58e-10		14.7311	42053
0.0222012	7.01e-11		14.7343	42004.6
0.0254771	-5.14e-10		14.7376	41957.6
0.028753	-1.08e-09		14.7409	41912.6
0.0320289	-1.6e-09		14.7442	41871.3
0.0353048	-2.08e-09		14.7474	41833.3
0.0385807	-2.5e-09		14.7507	41798.9
0.0418566	-2.85e-09		14.754	41768.5
0.0451326	-3.12e-09		14.7573	41740
0.0484085	-3.31e-09		14.7605	41710.7
0.0516844	-3.43e-09		14.7638	41679.3
0.0549603	-3.46e-09		14.7671	41646.8
0.0582362	-3.41e-09		14.7704	41616
0.0615121	-3.29e-09		14.7736	41588.5
0.064788	-3.1e-09		14.7769	41562.2
0.068064	-2.84e-09		14.7802	41535.7
0.0713399	-2.52e-09		14.7835	41512.8
0.0746158	-2.13e-09		14.7867	41490.9
0.0778917	-1.69e-09		14.79	41463.7
0.0811676	-1.19e-09		14.7933	41435.2
0.0844435	-6.37e-10		14.7966	41407.1
0.0877194	-3.5e-11		14.7998	41376.1
0.0909954	6.16e-10		14.8031	41342.8
0.0942713	1.31e-09		14.8064	41309.3
0.0975472	2.06e-09		14.8097	41275.9
0.100823	2.84e-09		14.813	41243.5
0.104099	3.66e-09		14.8162	41212.8
0.107375	4.51e-09		14.8195	41182.3
0.110651	5.38e-09		14.8228	41149.9
0.113927	6.27e-09		14.8261	41115.5
0.117203	7.15e-09		14.8293	41080.8
0.120479	8.03e-09		14.8326	41047.2
0.123754	8.89e-09		14.8359	41015.1
0.12703	9.71e-09		14.8392	40984.9
0.130306	1.05e-08		14.8424	40956
0.133582	1.12e-08		14.8457	40928.5
0.136858	1.19e-08		14.849	40901.9
0.140134	1.25e-08		14.8523	40875.1
0.14341	1.31e-08		14.8555	40847.2
0.146686	1.36e-08		14.8588	40817.8
0.149962	1.4e-08		14.8621	40786.6
0.153238	1.44e-08		14.8654	40754.1
0.156514	1.47e-08		14.8686	40720.7
0.15979	1.51e-08		14.8719	40687.3
0.163065	1.54e-08		14.8752	40651.8
0.166341	1.57e-08		14.8785	40615.7
0.169617	1.6e-08		14.8817	40580.2
0.172893	1.63e-08		14.885	40542.4
0.176169	1.67e-08		14.8883	40502.1
0.179445	1.7e-08		14.8916	40460.3
0.182721	1.74e-08		14.8949	40417
0.185997	1.77e-08		14.8981	40372.9
0.189273	1.8e-08		14.9014	40329
0.192549	1.83e-08		14.9047	40284.8
0.195825	1.86e-08		14.908	40239.4
0.199101	1.88e-08		14.9112	40194.5
0.202376	1.89e-08		14.9145	40151.6
0.205652	1.89e-08		14.9178	40109.7
0.208928	1.89e-08		14.9211	40067.9
0.212204	1.87e-08		14.9243	40026.6
0.21548	1.84e-08		14.9276	39985.4
0.218756	1.81e-08		14.9309	39945
0.222032	1.76e-08		14.9342	39905.6
0.225308	1.7e-08		14.9374	39866.6
0.228584	1.63e-08		14.9407	39827.9
0.23186	1.56e-08		14.944	39790.1
0.235136	1.48e-08		14.9473	39752.5
0.238411	1.4e-08		14.9505	39714.6
0.241687	1.31e-08		14.9538	39675.8
0.244963	1.23e-08		14.9571	39635.9
0.248239	1.15e-08		14.9604	39595.6
0.251515	1.07e-08		14.9636	39555.9
0.254791	1e-08		14.9669	39516.8
0.258067	9.37e-09		14.9702	39477.3
0.261343	8.8e-09		14.9735	39438.1
0.264619	8.29e-09		14.9767	39407.3
0.267895	7.86e-09		14.98	39371.5
0.271171	7.49e-09		14.9833	39329.2
0.274447	7.18e-09		14.9866	39280.3
0.277722	6.91e-09		14.9899	39237.9
0.280998	6.67e-09		14.9931	39197.5
0.284274	6.44e-09		14.9964	39157.2
0.28755	6.2e-09		14.9997	39116.9
0.290826	5.96e-09		15.003	39077.5
0.294102	5.69e-09		15.0062	39039.4
0.297378	5.38e-09		15.0095	39001.1
0.300654	5.05e-09		15.0128	38962.2
0.30393	4.68e-09		15.0161	38924.2
0.307206	4.28e-09		15.0193	38887.2
0.310482	3.87e-09		15.0226	38850.9
0.313758	3.44e-09		15.0259	38815.7
0.317033	3.02e-09		15.0292	38781.3
0.320309	2.62e-09		15.0324	38747
0.323585	2.26e-09		15.0357	38713.5
0.326861	1.94e-09		15.039	38680.6
0.330137	1.68e-09		15.0423	38648.1
0.333413	1.49e-09		15.0455	38616.5
0.336689	1.37e-09		15.0488	38586.4
0.339965	1.33e-09		15.0521	38558.2
0.343241	1.37e-09		15.0554	38531.8
0.346517	1.47e-09		15.0586	38505.7
0.349793	1.63e-09		15.0619	38478.7
0.353068	1.85e-09		15.0652	38450.7
0.356344	2.1e-09		15.0685	38422.6
0.35962	2.38e-09		15.0717	38394.6
0.362896	2.67e-09		15.075	38366.3
0.366172	2.95e-09		15.0783	38339.3
0.369448	3.21e-09		15.0816	38313.8
0.372724	3.44e-09		15.0849	38288.8
0.376	3.63e-09		15.0881	38263.6
0.379276	3.76e-09		15.0914	38238.7
0.382552	3.84e-09		15.0947	38213.7
0.385828	3.86e-09		15.098	38188.3
0.389104	3.81e-09		15.1012	38162.5
0.392379	3.71e-09		15.1045	38136.3
0.395655	3.56e-09		15.1078	38110.1
0.398931	3.36e-09		15.1111	38085.3
0.402207	3.12e-09		15.1143	38062.6
0.405483	2.86e-09		15.1176	38041
0.408759	2.57e-09		15.1209	38019.9
0.412035	2.28e-09		15.1242	37999.1
0.415311	1.98e-09		15.1274	37977.9
0.418587	1.7e-09		15.1307	37956.8
0.421863	1.43e-09		15.134	37935
0.425139	1.19e-09		15.1373	37913.3
0.428414	9.77e-10		15.1405	37892.2
0.43169	8.02e-10		15.1438	37873
0.434966	6.69e-10		15.1471	37855.5
0.438242	5.81e-10		15.1504	37838.2
0.441518	5.43e-10		15.1536	37819.8
0.444794	5.57e-10		15.1569	37800.1
0.44807	6.27e-10		15.1602	37779.4
0.451346	7.57e-10		15.1635	37757.4
0.454622	9.49e-10		15.1668	37733.4
0.457898	1.21e-09		15.17	37707.8
0.461174	1.53e-09		15.1733	37680
0.46445	1.92e-09		15.1766	37652.7
0.467725	2.38e-09		15.1799	37629.2
0.471001	2.91e-09		15.1831	37605.8
0.474277	3.5e-09		15.1864	37583.7
0.477553	4.14e-09		15.1897	37561.7
0.480829	4.83e-09		15.193	37536.8
0.484105	5.57e-09		15.1962	37509.4
0.487381	6.32e-09		15.1995	37481
0.490657	7.1e-09		15.2028	37452.1
0.493933	7.87e-09		15.2061	37423.3
0.497209	8.64e-09		15.2093	37396
0.500485	9.37e-09		15.2126	37371.5
0.503761	1.01e-08		15.2159	37349.2
0.507036	1.07e-08		15.2192	37325.8
0.510312	1.13e-08		15.2224	37298.8
0.513588	1.18e-08		15.2257	37272.5
0.516864	1.23e-08		15.229	37245.4
0.52014	1.26e-08		15.2323	37216.2
0.523416	1.29e-08		15.2355	37188.4
0.526692	1.32e-08		15.2388	37163.7
0.529968	1.33e-08		15.2421	37141.2
0.533244	1.34e-08		15.2454	37120.7
0.53652	1.35e-08		15.2486	37102
0.539796	1.35e-08		15.2519	37083.6
0.543071	1.34e-08		15.2552	37064.7
0.546347	1.33e-08		15.2585	37045.7
0.549623	1.31e-08		15.2618	37025.8
0.552899	1.3e-08		15.265	37005.2
0.556175	1.28e-08		15.2683	36987.8
0.559451	1.25e-08		15.2716	36974.4
0.562727	1.23e-08		15.2749	36963.6
0.566003	1.2e-08		15.2781	36957.2
0.569279	1.18e-08		15.2814	36952.2
0.572555	1.15e-08		15.2847	36945.4
0.575831	1.12e-08
0.579107	1.09e-08
0.582382	1.07e-08
0.585658	1.04e-08
0.588934	1.02e-08
0.59221	9.94e-09
0.595486	9.74e-09
0.598762	9.58e-09
0.602038	9.44e-09
0.605314	9.34e-09
0.60859	9.27e-09
0.611866	9.24e-09
0.615142	9.23e-09
0.618418	9.26e-09
0.621693	9.31e-09
0.624969	9.38e-09
0.628245	9.46e-09
0.631521	9.56e-09
0.634797	9.66e-09
0.638073	9.75e-09
0.641349	9.84e-09
0.644625	9.92e-09
0.647901	9.98e-09
0.651177	1e-08
0.654453	1.01e-08
0.657728	1.01e-08
0.661004	1e-08
0.66428	1e-08
0.667556	9.95e-09
0.670832	9.89e-09
0.674108	9.82e-09
0.677384	9.74e-09
0.68066	9.67e-09
0.683936	9.61e-09
0.687212	9.56e-09
0.690488	9.52e-09
0.693764	9.49e-09
0.697039	9.49e-09
0.700315	9.5e-09
0.703591	9.52e-09
0.706867	9.55e-09
0.710143	9.59e-09
0.713419	9.63e-09
0.716695	9.67e-09
0.719971	9.7e-09
0.723247	9.72e-09
0.726523	9.72e-09
0.729799	9.69e-09
0.733074	9.64e-09
0.73635	9.57e-09
0.739626	9.47e-09
0.742902	9.35e-09
0.746178	9.2e-09
0.749454	9.03e-09
0.75273	8.84e-09
0.756006	8.65e-09
0.759282	8.44e-09
0.762558	8.24e-09
0.765834	8.03e-09
0.76911	7.83e-09
0.772385	7.64e-09
0.775661	7.47e-09
0.778937	7.3e-09
0.782213	7.15e-09
0.785489	7e-09
0.788765	6.86e-09
0.792041	6.72e-09
0.795317	6.57e-09
0.798593	6.4e-09
0.801869	6.2e-09
0.805145	5.97e-09
0.808421	5.7e-09
0.811696	5.39e-09
0.814972	5.01e-09
0.818248	4.58e-09
0.821524	4.08e-09
0.8248	3.51e-09
0.828076	2.88e-09
0.831352	2.19e-09
0.834628	1.43e-09
0.837904	6.19e-10
0.84118	-2.44e-10
0.844456	-1.15e-09
0.847731	-2.09e-09
0.851007	-3.06e-09
0.854283	-4.05e-09
0.857559	-5.05e-09
0.860835	-6.04e-09
0.864111	-7.02e-09
0.867387	-7.98e-09
0.870663	-8.91e-09
0.873939	-9.8e-09
0.877215	-1.06e-08
0.880491	-1.14e-08
0.883767	-1.21e-08
0.887042	-1.27e-08
0.890318	-1.32e-08
0.893594	-1.36e-08
0.89687	-1.38e-08
0.900146	-1.39e-08
0.903422	-1.39e-08
0.906698	-1.37e-08
0.909974	-1.34e-08
0.91325	-1.3e-08
0.916526	-1.24e-08
0.919802	-1.16e-08
0.923078	-1.08e-08
0.926353	-9.79e-09
0.929629	-8.75e-09
0.932905	-7.63e-09
0.936181	-6.47e-09
0.939457	-5.29e-09
0.942733	-4.11e-09
0.946009	-2.96e-09
0.949285	-1.85e-09
0.952561	-8.07e-10
0.955837	1.55e-10
0.959113	1.02e-09
0.962388	1.78e-09
0.965664	2.43e-09
0.96894	2.97e-09
0.972216	3.38e-09
0.975492	3.68e-09
0.978768	3.87e-09
0.982044	3.95e-09
0.98532	3.93e-09
0.988596	3.83e-09
0.991872	3.65e-09
0.995148	3.4e-09
0.998424	3.1e-09
1.0017	2.75e-09
1.00498	2.37e-09
1.00825	1.96e-09
1.01153	1.54e-09
1.0148	1.12e-09
1.01808	7.04e-10
1.02135	3.03e-10
1.02463	-7.66e-11
1.02791	-4.27e-10
1.03118	-7.44e-10
1.03446	-1.02e-09
1.03773	-1.26e-09
1.04101	-1.46e-09
1.04429	-1.61e-09
1.04756	-1.71e-09
1.05084	-1.78e-09
1.05411	-1.8e-09
1.05739	-1.78e-09
1.06067	-1.73e-09
1.06394	-1.64e-09
1.06722	-1.53e-09
1.07049	-1.38e-09
1.07377	-1.22e-09
1.07705	-1.03e-09
1.08032	-8.25e-10
1.0836	-6.03e-10
1.08687	-3.66e-10
1.09015	-1.14e-10
1.09343	1.51e-10
1.0967	4.32e-10
1.09998	7.29e-10
1.10325	1.04e-09
1.10653	1.38e-09
1.1098	1.73e-09
1.11308	2.11e-09
1.11636	2.51e-09
1.11963	2.93e-09
1.12291	3.37e-09
1.12618	3.83e-09
1.12946	4.29e-09
1.13274	4.76e-09
1.13601	5.21e-09
1.13929	5.65e-09
1.14256	6.06e-09
1.14584	6.42e-09
1.14912	6.73e-09
1.15239	6.98e-09
1.15567	7.15e-09
1.15894	7.23e-09
1.16222	7.23e-09
1.1655	7.14e-09
1.16877	6.95e-09
1.17205	6.67e-09
1.17532	6.32e-09
1.1786	5.89e-09
1.18187	5.4e-09
1.18515	4.86e-09
1.18843	4.29e-09
1.1917	3.71e-09
1.19498	3.13e-09
1.19825	2.56e-09
1.20153	2.03e-09
1.20481	1.54e-09
1.20808	1.11e-09
1.21136	7.39e-10
1.21463	4.4e-10
1.21791	2.12e-10
1.22119	5.56e-11
1.22446	-3.16e-11
1.22774	-5.62e-11
1.23101	-2.62e-11
1.23429	4.81e-11
1.23757	1.55e-10
1.24084	2.81e-10
1.24412	4.12e-10
1.24739	5.36e-10
1.25067	6.39e-10
1.25394	7.09e-10
1.25722	7.38e-10
1.2605	7.15e-10
1.26377	6.37e-10
1.26705	4.99e-10
1.27032	3.01e-10
1.2736	4.66e-11
1.27688	-2.62e-10
1.28015	-6.19e-10
1.28343	-1.02e-09
1.2867	-1.45e-09
1.28998	-1.91e-09
1.29326	-2.39e-09
1.29653	-2.88e-09
1.29981	-3.38e-09
1.30308	-3.87e-09
1.30636	-4.35e-09
1.30964	-4.82e-09
1.31291	-5.26e-09
1.31619	-5.68e-09
1.31946	-6.07e-09
1.32274	-6.42e-09
1.32601	-6.73e-09
1.32929	-7e-09
1.33257	-7.23e-09
1.33584	-7.41e-09
1.33912	-7.54e-09
1.34239	-7.63e-09
1.34567	-7.68e-09
1.34895	-7.69e-09
1.35222	-7.67e-09
1.3555	-7.63e-09
1.35877	-7.56e-09
1.36205	-7.47e-09
1.36533	-7.38e-09
1.3686	-7.27e-09
1.37188	-7.15e-09
1.37515	-7.02e-09
1.37843	-6.88e-09
1.38171	-6.73e-09
1.38498	-6.56e-09
1.38826	-6.35e-09
1.39153	-6.11e-09
1.39481	-5.83e-09
1.39809	-5.49e-09
1.40136	-5.1e-09
1.40464	-4.65e-09
1.40791	-4.13e-09
1.41119	-3.55e-09
1.41446	-2.92e-09
1.41774	-2.24e-09
1.42102	-1.52e-09
1.42429	-7.82e-10
1.42757	-3.9e-11
1.43084	6.91e-10
1.43412	1.39e-09
1.4374	2.04e-09
1.44067	2.62e-09
1.44395	3.12e-09
1.44722	3.52e-09
1.4505	3.82e-09
1.45378	4.01e-09
1.45705	4.08e-09
1.46033	4.03e-09
1.4636	3.88e-09
1.46688	3.61e-09
1.47016	3.24e-09
1.47343	2.79e-09
1.47671	2.26e-09
1.47998	1.67e-09
1.48326	1.04e-09
1.48653	3.71e-10
1.48981	-3.1e-10
1.49309	-9.93e-10
1.49636	-1.66e-09
1.49964	-2.31e-09
1.50291	-2.91e-09
1.50619	-3.47e-09
1.50947	-3.97e-09
1.51274	-4.41e-09
1.51602	-4.79e-09
1.51929	-5.09e-09
1.52257	-5.32e-09
1.52585	-5.48e-09
1.52912	-5.56e-09
1.5324	-5.58e-09
1.53567	-5.52e-09
1.53895	-5.4e-09
1.54223	-5.21e-09
1.5455	-4.96e-09
1.54878	-4.65e-09
1.55205	-4.27e-09
1.55533	-3.83e-09
1.5586	-3.34e-09
1.56188	-2.78e-09
1.56516	-2.18e-09
1.56843	-1.52e-09
1.57171	-8.17e-10
1.57498	-7.42e-11
1.57826	7e-10
1.58154	1.49e-09
1.58481	2.3e-09
1.58809	3.09e-09
1.59136	3.87e-09
1.59464	4.62e-09
1.59792	5.31e-09
1.60119	5.95e-09
1.60447	6.52e-09
1.60774	7.01e-09
1.61102	7.42e-09
1.6143	7.74e-09
1.61757	7.98e-09
1.62085	8.13e-09
1.62412	8.2e-09
1.6274	8.2e-09
1.63067	8.13e-09
1.63395	8.01e-09
1.63723	7.85e-09
1.6405	7.65e-09
1.64378	7.42e-09
1.64705	7.18e-09
1.65033	6.92e-09
1.65361	6.67e-09
1.65688	6.41e-09
1.66016	6.17e-09
1.66343	5.94e-09
1.66671	5.74e-09
1.66999	5.56e-09
1.67326	5.42e-09
1.67654	5.33e-09
1.67981	5.27e-09
1.68309	5.26e-09
1.68637	5.31e-09
1.68964	5.4e-09
1.69292	5.54e-09
1.69619	5.72e-09
1.69947	5.93e-09
1.70275	6.17e-09
1.70602	6.41e-09
1.7093	6.64e-09
1.71257	6.86e-09
1.71585	7.03e-09
1.71912	7.16e-09
1.7224	7.22e-09
1.72568	7.21e-09
1.72895	7.11e-09
1.73223	6.94e-09
1.7355	6.69e-09
1.73878	6.36e-09
1.74206	5.97e-09
1.74533	5.53e-09
1.74861	5.04e-09
1.75188	4.53e-09
1.75516	4e-09
1.75844	3.48e-09
1.76171	2.98e-09
1.76499	2.5e-09
1.76826	2.06e-09
1.77154	1.66e-09
1.77482	1.3e-09
1.77809	9.87e-10
1.78137	7.15e-10
1.78464	4.84e-10
1.78792	2.89e-10
1.79119	1.27e-10
1.79447	-5.29e-12
1.79775	-1.11e-10
1.80102	-1.93e-10
1.8043	-2.52e-10
1.80757	-2.85e-10
1.81085	-2.92e-10
1.81413	-2.67e-10
1.8174	-2.07e-10
1.82068	-1.04e-10
1.82395	4.63e-11
1.82723	2.52e-10
1.83051	5.18e-10
1.83378	8.51e-10
1.83706	1.25e-09
1.84033	1.73e-09
1.84361	2.29e-09
1.84689	2.92e-09
1.85016	3.63e-09
1.85344	4.4e-09
1.85671	5.24e-09
1.85999	6.13e-09
1.86326	7.06e-09
1.86654	8.02e-09
1.86982	8.99e-09
1.87309	9.96e-09
1.87637	1.09e-08
1.87964	1.18e-08
1.88292	1.27e-08
1.8862	1.35e-08
1.88947	1.42e-08
1.89275	1.48e-08
1.89602	1.53e-08
1.8993	1.57e-08
1.90258	1.6e-08
1.90585	1.63e-08
1.90913	1.64e-08
1.9124	1.64e-08
1.91568	1.63e-08
1.91896	1.62e-08
1.92223	1.59e-08
1.92551	1.57e-08
1.92878	1.53e-08
1.93206	1.49e-08
1.93533	1.45e-08
1.93861	1.4e-08
1.94189	1.36e-08
1.94516	1.31e-08
1.94844	1.26e-08
1.95171	1.21e-08
1.95499	1.16e-08
1.95827	1.11e-08
1.96154	1.07e-08
1.96482	1.02e-08
1.96809	9.8e-09
1.97137	9.4e-09
1.97465	9.01e-09
1.97792	8.64e-09
1.9812	8.29e-09
1.98447	7.94e-09
1.98775	7.59e-09
1.99103	7.25e-09
1.9943	6.91e-09
1.99758	6.56e-09
2.00085	6.21e-09
2.00413	5.86e-09
2.00741	5.52e-09
2.01068	5.17e-09
2.01396	4.83e-09
2.01723	4.51e-09
2.02051	4.2e-09
2.02378	3.92e-09
2.02706	3.65e-09
2.03034	3.41e-09
2.03361	3.19e-09
2.03689	2.99e-09
2.04016	2.8e-09
2.04344	2.61e-09
2.04672	2.42e-09
2.04999	2.22e-09
2.05327	1.99e-09
2.05654	1.73e-09
2.05982	1.44e-09
2.0631	1.09e-09
2.06637	7.01e-10
2.06965	2.61e-10
2.07292	-2.26e-10
2.0762	-7.5e-10
2.07948	-1.3e-09
2.08275	-1.87e-09
2.08603	-2.44e-09
2.0893	-2.99e-09
2.09258	-3.5e-09
2.09585	-3.95e-09
2.09913	-4.32e-09
2.10241	-4.6e-09
2.10568	-4.75e-09
2.10896	-4.78e-09
2.11223	-4.66e-09
2.11551	-4.39e-09
2.11879	-3.97e-09
2.12206	-3.39e-09
2.12534	-2.66e-09
2.12861	-1.8e-09
2.13189	-8.09e-10
2.13517	2.88e-10
2.13844	1.47e-09
2.14172	2.71e-09
2.14499	3.98e-09
2.14827	5.25e-09
2.15155	6.49e-09
2.15482	7.67e-09
2.1581	8.77e-09
2.16137	9.75e-09
2.16465	1.06e-08
2.16792	1.13e-08
2.1712	1.18e-08
2.17448	1.21e-08
2.17775	1.23e-08
2.18103	1.22e-08
2.1843	1.2e-08
2.18758	1.17e-08
2.19086	1.12e-08
2.19413	1.05e-08
2.19741	9.78e-09
2.20068	8.97e-09
2.20396	8.11e-09
2.20724	7.23e-09
2.21051	6.34e-09
2.21379	5.48e-09
2.21706	4.66e-09
2.22034	3.89e-09
2.22362	3.19e-09
2.22689	2.58e-09
2.23017	2.05e-09
2.23344	1.62e-09
2.23672	1.28e-09
2.23999	1.03e-09
2.24327	8.79e-10
2.24655	8.13e-10
2.24982	8.3e-10
2.2531	9.18e-10
2.25637	1.07e-09
2.25965	1.27e-09
2.26293	1.52e-09
2.2662	1.79e-09
2.26948	2.09e-09
2.27275	2.39e-09
2.27603	2.7e-09
2.27931	2.99e-09
2.28258	3.27e-09
2.28586	3.52e-09
2.28913	3.75e-09
2.29241	3.95e-09
2.29569	4.13e-09
2.29896	4.28e-09
2.30224	4.41e-09
2.30551	4.52e-09
2.30879	4.62e-09
2.31207	4.72e-09
2.31534	4.81e-09
2.31862	4.91e-09
2.32189	5.01e-09
2.32517	5.11e-09
2.32844	5.22e-09
2.33172	5.33e-09
2.335	5.43e-09
2.33827	5.52e-09
2.34155	5.59e-09
2.34482	5.64e-09
2.3481	5.66e-09
2.35138	5.63e-09
2.35465	5.56e-09
2.35793	5.44e-09
2.3612	5.27e-09
2.36448	5.04e-09
2.36776	4.75e-09
2.37103	4.42e-09
2.37431	4.05e-09
2.37758	3.65e-09
2.38086	3.23e-09
2.38414	2.8e-09
2.38741	2.38e-09
2.39069	1.99e-09
2.39396	1.63e-09
2.39724	1.33e-09
2.40051	1.09e-09
2.40379	9.31e-10
2.40707	8.54e-10
2.41034	8.66e-10
2.41362	9.71e-10
2.41689	1.17e-09
2.42017	1.45e-09
2.42345	1.81e-09
2.42672	2.24e-09
2.43	2.73e-09
2.43327	3.25e-09
2.43655	3.81e-09
2.43983	4.37e-09
2.4431	4.92e-09
2.44638	5.45e-09
2.44965	5.95e-09
2.45293	6.39e-09
2.45621	6.76e-09
2.45948	7.07e-09
2.46276	7.31e-09
2.46603	7.47e-09
2.46931	7.56e-09
2.47258	7.58e-09
2.47586	7.54e-09
2.47914	7.45e-09
2.48241	7.31e-09
2.48569	7.13e-09
2.48896	6.92e-09
2.49224	6.69e-09
2.49552	6.44e-09
2.49879	6.17e-09
2.50207	5.9e-09
2.50534	5.62e-09
2.50862	5.32e-09
2.5119	5.02e-09
2.51517	4.69e-09
2.51845	4.35e-09
2.52172	3.98e-09
2.525	3.59e-09
2.52828	3.16e-09
2.53155	2.71e-09
2.53483	2.22e-09
2.5381	1.71e-09
2.54138	1.17e-09
2.54465	6.1e-10
2.54793	3.79e-11
2.55121	-5.41e-10
2.55448	-1.12e-09
2.55776	-1.69e-09
2.56103	-2.26e-09
2.56431	-2.8e-09
2.56759	-3.32e-09
2.57086	-3.81e-09
2.57414	-4.27e-09
2.57741	-4.7e-09
2.58069	-5.1e-09
2.58397	-5.45e-09
2.58724	-5.77e-09
2.59052	-6.05e-09
2.59379	-6.28e-09
2.59707	-6.47e-09
2.60035	-6.61e-09
2.60362	-6.7e-09
2.6069	-6.74e-09
2.61017	-6.72e-09
2.61345	-6.65e-09
2.61673	-6.53e-09
2.62	-6.36e-09
2.62328	-6.15e-09
2.62655	-5.89e-09
2.62983	-5.58e-09
2.6331	-5.25e-09
2.63638	-4.89e-09
2.63966	-4.5e-09
2.64293	-4.1e-09
2.64621	-3.7e-09
2.64948	-3.29e-09
2.65276	-2.88e-09
2.65604	-2.48e-09
2.65931	-2.09e-09
2.66259	-1.71e-09
2.66586	-1.35e-09
2.66914	-9.99e-10
2.67242	-6.65e-10
2.67569	-3.49e-10
2.67897	-5.21e-11
2.68224	2.22e-10
2.68552	4.69e-10
2.6888	6.82e-10
2.69207	8.55e-10
2.69535	9.8e-10
2.69862	1.05e-09
2.7019	1.05e-09
2.70517	9.86e-10
2.70845	8.37e-10
2.71173	6.02e-10
2.715	2.78e-10
2.71828	-1.37e-10
2.72155	-6.42e-10
2.72483	-1.23e-09
2.72811	-1.9e-09
2.73138	-2.64e-09
2.73466	-3.43e-09
2.73793	-4.26e-09
2.74121	-5.12e-09
2.74449	-5.99e-09
2.74776	-6.85e-09
2.75104	-7.67e-09
2.75431	-8.45e-09
2.75759	-9.16e-09
2.76087	-9.79e-09
2.76414	-1.03e-08
2.76742	-1.08e-08
2.77069	-1.11e-08
2.77397	-1.13e-08
2.77724	-1.13e-08
2.78052	-1.13e-08
2.7838	-1.11e-08
2.78707	-1.07e-08
2.79035	-1.03e-08
2.79362	-9.73e-09
2.7969	-9.06e-09
2.80018	-8.31e-09
2.80345	-7.48e-09
2.80673	-6.58e-09
2.81	-5.64e-09
2.81328	-4.66e-09
2.81656	-3.67e-09
2.81983	-2.67e-09
2.82311	-1.7e-09
2.82638	-7.48e-10
2.82966	1.56e-10
2.83294	1.01e-09
2.83621	1.79e-09
2.83949	2.51e-09
2.84276	3.16e-09
2.84604	3.74e-09
2.84931	4.24e-09
2.85259	4.68e-09
2.85587	5.07e-09
2.85914	5.41e-09
2.86242	5.71e-09
2.86569	5.98e-09
2.86897	6.23e-09
2.87225	6.49e-09
2.87552	6.74e-09
2.8788	7.01e-09
2.88207	7.29e-09
2.88535	7.6e-09
2.88863	7.92e-09
2.8919	8.27e-09
2.89518	8.63e-09
2.89845	9e-09
2.90173	9.36e-09
2.90501	9.72e-09
2.90828	1.01e-08
2.91156	1.04e-08
2.91483	1.06e-08
2.91811	1.08e-08
2.92139	1.1e-08
2.92466	1.11e-08
2.92794	1.11e-08
2.93121	1.1e-08
2.93449	1.09e-08
2.93776	1.08e-08
2.94104	1.05e-08
2.94432	1.03e-08
2.94759	9.98e-09
2.95087	9.66e-09
2.95414	9.33e-09
2.95742	9e-09
2.9607	8.67e-09
2.96397	8.35e-09
2.96725	8.04e-09
2.97052	7.74e-09
2.9738	7.45e-09
2.97708	7.16e-09
2.98035	6.87e-09
2.98363	6.57e-09
2.9869	6.24e-09
2.99018	5.89e-09
2.99346	5.5e-09
2.99673	5.07e-09
3.00001	4.58e-09
3.00328	4.04e-09
3.00656	3.44e-09
3.00983	2.79e-09
3.01311	2.08e-09
3.01639	1.32e-09
3.01966	5.11e-10
3.02294	-3.35e-10
3.02621	-1.21e-09
3.02949	-2.11e-09
3.03277	-3.01e-09
3.03604	-3.91e-09
3.03932	-4.79e-09
3.04259	-5.64e-09
3.04587	-6.45e-09
3.04915	-7.2e-09
3.05242	-7.89e-09
3.0557	-8.5e-09
3.05897	-9.03e-09
3.06225	-9.48e-09
3.06553	-9.85e-09
3.0688	-1.01e-08
3.07208	-1.03e-08
3.07535	-1.05e-08
3.07863	-1.05e-08
3.0819	-1.05e-08
3.08518	-1.05e-08
3.08846	-1.04e-08
3.09173	-1.03e-08
3.09501	-1.02e-08
3.09828	-1.01e-08
3.10156	-9.91e-09
3.10484	-9.77e-09
3.10811	-9.62e-09
3.11139	-9.47e-09
3.11466	-9.32e-09
3.11794	-9.16e-09
3.12122	-8.99e-09
3.12449	-8.8e-09
3.12777	-8.59e-09
3.13104	-8.35e-09
3.13432	-8.08e-09
3.1376	-7.77e-09
3.14087	-7.43e-09
3.14415	-7.04e-09
3.14742	-6.61e-09
3.1507	-6.15e-09
3.15397	-5.65e-09
3.15725	-5.12e-09
3.16053	-4.56e-09
3.1638	-3.98e-09
3.16708	-3.39e-09
3.17035	-2.79e-09
3.17363	-2.2e-09
3.17691	-1.62e-09
3.18018	-1.06e-09
3.18346	-5.38e-10
3.18673	-4.81e-11
3.19001	4e-10
3.19329	8.02e-10
3.19656	1.16e-09
3.19984	1.47e-09
3.20311	1.73e-09
3.20639	1.96e-09
3.20967	2.15e-09
3.21294	2.32e-09
3.21622	2.48e-09
3.21949	2.64e-09
3.22277	2.81e-09
3.22605	2.99e-09
3.22932	3.2e-09
3.2326	3.45e-09
3.23587	3.72e-09
3.23915	4.04e-09
3.24242	4.38e-09
3.2457	4.75e-09
3.24898	5.15e-09
3.25225	5.56e-09
3.25553	5.97e-09
3.2588	6.37e-09
3.26208	6.76e-09
3.26536	7.12e-09
3.26863	7.44e-09
3.27191	7.73e-09
3.27518	7.97e-09
3.27846	8.16e-09
3.28174	8.3e-09
3.28501	8.39e-09
3.28829	8.44e-09
3.29156	8.45e-09
3.29484	8.42e-09
3.29812	8.36e-09
3.30139	8.28e-09
3.30467	8.19e-09
3.30794	8.1e-09
3.31122	8.02e-09
3.31449	7.97e-09
3.31777	7.96e-09
3.32105	7.99e-09
3.32432	8.09e-09
3.3276	8.26e-09
3.33087	8.5e-09
3.33415	8.83e-09
3.33743	9.24e-09
3.3407	9.72e-09
3.34398	1.03e-08
3.34725	1.09e-08
3.35053	1.15e-08
3.35381	1.22e-08
3.35708	1.29e-08
3.36036	1.35e-08
3.36363	1.41e-08
3.36691	1.46e-08
3.37019	1.5e-08
3.37346	1.52e-08
3.37674	1.53e-08
3.38001	1.53e-08
3.38329	1.51e-08
3.38656	1.47e-08
3.38984	1.42e-08
3.39312	1.35e-08
3.39639	1.27e-08
3.39967	1.19e-08
3.40294	1.09e-08
3.40622	9.86e-09
3.4095	8.82e-09
3.41277	7.77e-09
3.41605	6.75e-09
3.41932	5.78e-09
3.4226	4.88e-09
3.42588	4.05e-09
3.42915	3.32e-09
3.43243	2.68e-09
3.4357	2.14e-09
3.43898	1.69e-09
3.44226	1.34e-09
3.44553	1.06e-09
3.44881	8.6e-10
3.45208	7.15e-10
3.45536	6.16e-10
3.45863	5.48e-10
3.46191	4.97e-10
3.46519	4.52e-10
3.46846	4.02e-10
3.47174	3.38e-10
3.47501	2.55e-10
3.47829	1.49e-10
3.48157	1.88e-11
3.48484	-1.35e-10
3.48812	-3.1e-10
3.49139	-5e-10
3.49467	-7.01e-10
3.49795	-9.03e-10
3.50122	-1.1e-09
3.5045	-1.29e-09
3.50777	-1.45e-09
3.51105	-1.59e-09
3.51433	-1.69e-09
3.5176	-1.76e-09
3.52088	-1.78e-09
3.52415	-1.76e-09
3.52743	-1.69e-09
3.53071	-1.57e-09
3.53398	-1.4e-09
3.53726	-1.18e-09
3.54053	-9.04e-10
3.54381	-5.76e-10
3.54708	-1.96e-10
3.55036	2.36e-10
3.55364	7.18e-10
3.55691	1.25e-09
3.56019	1.83e-09
3.56346	2.45e-09
3.56674	3.11e-09
3.57002	3.8e-09
3.57329	4.52e-09
3.57657	5.26e-09
3.57984	6e-09
3.58312	6.75e-09
3.5864	7.48e-09
3.58967	8.18e-09
3.59295	8.84e-09
3.59622	9.46e-09
3.5995	1e-08
3.60278	1.05e-08
3.60605	1.09e-08
3.60933	1.12e-08
3.6126	1.15e-08
3.61588	1.16e-08
3.61915	1.17e-08
3.62243	1.17e-08
3.62571	1.16e-08
3.62898	1.15e-08
3.63226	1.13e-08
3.63553	1.11e-08
3.63881	1.09e-08
3.64209	1.06e-08
3.64536	1.03e-08
3.64864	1e-08
3.65191	9.79e-09
3.65519	9.56e-09
3.65847	9.35e-09
3.66174	9.17e-09
3.66502	9.03e-09
3.66829	8.91e-09
3.67157	8.82e-09
3.67485	8.75e-09
3.67812	8.72e-09
3.6814	8.7e-09
3.68467	8.7e-09
3.68795	8.72e-09
3.69122	8.74e-09
3.6945	8.77e-09
3.69778	8.81e-09
3.70105	8.85e-09
3.70433	8.89e-09
3.7076	8.93e-09
3.71088	8.97e-09
3.71416	9.02e-09
3.71743	9.07e-09
3.72071	9.12e-09
3.72398	9.18e-09
3.72726	9.26e-09
3.73054	9.34e-09
3.73381	9.43e-09
3.73709	9.54e-09
3.74036	9.66e-09
3.74364	9.79e-09
3.74692	9.94e-09
3.75019	1.01e-08
3.75347	1.02e-08
3.75674	1.04e-08
3.76002	1.05e-08
3.76329	1.07e-08
3.76657	1.08e-08
3.76985	1.09e-08
3.77312	1.09e-08
3.7764	1.09e-08
3.77967	1.08e-08
3.78295	1.07e-08
3.78623	1.04e-08
3.7895	1.01e-08
3.79278	9.73e-09
3.79605	9.23e-09
3.79933	8.65e-09
3.80261	7.99e-09
3.80588	7.25e-09
3.80916	6.45e-09
3.81243	5.61e-09
3.81571	4.73e-09
3.81899	3.84e-09
3.82226	2.96e-09
3.82554	2.11e-09
3.82881	1.29e-09
3.83209	5.2e-10
3.83537	-1.83e-10
3.83864	-8.14e-10
3.84192	-1.37e-09
3.84519	-1.84e-09
3.84847	-2.23e-09
3.85174	-2.55e-09
3.85502	-2.8e-09
3.8583	-2.97e-09
3.86157	-3.09e-09
3.86485	-3.16e-09
3.86812	-3.18e-09
3.8714	-3.17e-09
3.87468	-3.12e-09
3.87795	-3.06e-09
3.88123	-2.97e-09
3.8845	-2.87e-09
3.88778	-2.76e-09
3.89106	-2.64e-09
3.89433	-2.51e-09
3.89761	-2.38e-09
3.90088	-2.25e-09
3.90416	-2.11e-09
3.90744	-1.96e-09
3.91071	-1.8e-09
3.91399	-1.64e-09
3.91726	-1.47e-09
3.92054	-1.3e-09
3.92381	-1.11e-09
3.92709	-9.19e-10
3.93037	-7.23e-10
3.93364	-5.22e-10
3.93692	-3.18e-10
3.94019	-1.14e-10
3.94347	9.09e-11
3.94675	2.94e-10
3.95002	4.93e-10
3.9533	6.9e-10
3.95657	8.86e-10
3.95985	1.08e-09
3.96313	1.28e-09
3.9664	1.48e-09
3.96968	1.69e-09
3.97295	1.9e-09
3.97623	2.12e-09
3.97951	2.34e-09
3.98278	2.57e-09
3.98606	2.79e-09
3.98933	3.01e-09
3.99261	3.21e-09
3.99588	3.39e-09
3.99916	3.55e-09
4.00244	3.66e-09
4.00571	3.73e-09
4.00899	3.75e-09
4.01226	3.71e-09
4.01554	3.6e-09
4.01882	3.42e-09
4.02209	3.18e-09
4.02537	2.88e-09
4.02864	2.52e-09
4.03192	2.12e-09
4.0352	1.68e-09
4.03847	1.22e-09
4.04175	7.6e-10
4.04502	3.1e-10
4.0483	-1.08e-10
4.05158	-4.8e-10
4.05485	-7.88e-10
4.05813	-1.02e-09
4.0614	-1.15e-09
4.06468	-1.19e-09
4.06795	-1.11e-09
4.07123	-9.21e-10
4.07451	-6.14e-10
4.07778	-1.92e-10
4.08106	3.37e-10
4.08433	9.63e-10
4.08761	1.67e-09
4.09089	2.45e-09
4.09416	3.27e-09
4.09744	4.13e-09
4.10071	4.98e-09
4.10399	5.82e-09
4.10727	6.61e-09
4.11054	7.34e-09
4.11382	7.99e-09
4.11709	8.54e-09
4.12037	8.98e-09
4.12365	9.29e-09
4.12692	9.47e-09
4.1302	9.53e-09
4.13347	9.47e-09
4.13675	9.29e-09
4.14003	9.02e-09
4.1433	8.65e-09
4.14658	8.22e-09
4.14985	7.74e-09
4.15313	7.22e-09
4.1564	6.69e-09
4.15968	6.17e-09
4.16296	5.67e-09
4.16623	5.21e-09
4.16951	4.8e-09
4.17278	4.46e-09
4.17606	4.19e-09
4.17934	4e-09
4.18261	3.89e-09
4.18589	3.86e-09
4.18916	3.93e-09
4.19244	4.07e-09
4.19572	4.29e-09
4.19899	4.58e-09
4.20227	4.92e-09
4.20554	5.31e-09
4.20882	5.73e-09
4.2121	6.17e-09
4.21537	6.61e-09
4.21865	7.03e-09
4.22192	7.42e-09
4.2252	7.77e-09
4.22847	8.07e-09
4.23175	8.31e-09
4.23503	8.5e-09
4.2383	8.62e-09
4.24158	8.68e-09
4.24485	8.69e-09
4.24813	8.67e-09
4.25141	8.61e-09
4.25468	8.54e-09
4.25796	8.46e-09
4.26123	8.38e-09
4.26451	8.31e-09
4.26779	8.25e-09
4.27106	8.2e-09
4.27434	8.16e-09
4.27761	8.11e-09
4.28089	8.04e-09
4.28417	7.95e-09
4.28744	7.81e-09
4.29072	7.62e-09
4.29399	7.34e-09
4.29727	6.99e-09
4.30054	6.54e-09
4.30382	5.99e-09
4.3071	5.34e-09
4.31037	4.6e-09
4.31365	3.79e-09
4.31692	2.9e-09
4.3202	1.97e-09
4.32348	1e-09
4.32675	3.33e-11
4.33003	-9.2e-10
4.3333	-1.83e-09
4.33658	-2.68e-09
4.33986	-3.45e-09
4.34313	-4.12e-09
4.34641	-4.69e-09
4.34968	-5.13e-09
4.35296	-5.44e-09
4.35624	-5.62e-09
4.35951	-5.67e-09
4.36279	-5.59e-09
4.36606	-5.4e-09
4.36934	-5.09e-09
4.37261	-4.67e-09
4.37589	-4.17e-09
4.37917	-3.59e-09
4.38244	-2.95e-09
4.38572	-2.27e-09
4.38899	-1.56e-09
4.39227	-8.27e-10
4.39555	-9.49e-11
4.39882	6.26e-10
4.4021	1.33e-09
4.40537	2e-09
4.40865	2.63e-09
4.41193	3.23e-09
4.4152	3.78e-09
4.41848	4.3e-09
4.42175	4.78e-09
4.42503	5.24e-09
4.42831	5.67e-09
4.43158	6.09e-09
4.43486	6.5e-09
4.43813	6.91e-09
4.44141	7.31e-09
4.44469	7.72e-09
4.44796	8.12e-09
4.45124	8.52e-09
4.45451	8.9e-09
4.45779	9.26e-09
4.46106	9.59e-09
4.46434	9.89e-09
4.46762	1.01e-08
4.47089	1.03e-08
4.47417	1.05e-08
4.47744	1.06e-08
4.48072	1.07e-08
4.484	1.07e-08
4.48727	1.08e-08
4.49055	1.08e-08
4.49382	1.09e-08
4.4971	1.1e-08
4.50038	1.12e-08
4.50365	1.15e-08
4.50693	1.18e-08
4.5102	1.22e-08
4.51348	1.26e-08
4.51676	1.31e-08
4.52003	1.37e-08
4.52331	1.43e-08
4.52658	1.48e-08
4.52986	1.54e-08
4.53313	1.58e-08
4.53641	1.62e-08
4.53969	1.65e-08
4.54296	1.67e-08
4.54624	1.68e-08
4.54951	1.67e-08
4.55279	1.65e-08
4.55607	1.62e-08
4.55934	1.58e-08
4.56262	1.52e-08
4.56589	1.46e-08
4.56917	1.39e-08
4.57245	1.31e-08
4.57572	1.23e-08
4.579	1.14e-08
4.58227	1.06e-08
4.58555	9.79e-09
4.58883	8.99e-09
4.5921	8.23e-09
4.59538	7.51e-09
4.59865	6.84e-09
4.60193	6.22e-09
4.6052	5.66e-09
4.60848	5.15e-09
4.61176	4.7e-09
4.61503	4.29e-09
4.61831	3.92e-09
4.62158	3.59e-09
4.62486	3.28e-09
4.62814	2.98e-09
4.63141	2.7e-09
4.63469	2.42e-09
4.63796	2.14e-09
4.64124	1.86e-09
4.64452	1.57e-09
4.64779	1.29e-09
4.65107	9.99e-10
4.65434	7.17e-10
4.65762	4.46e-10
4.6609	1.92e-10
4.66417	-3.72e-11
4.66745	-2.38e-10
4.67072	-4.03e-10
4.674	-5.3e-10
4.67727	-6.18e-10
4.68055	-6.68e-10
4.68383	-6.83e-10
4.6871	-6.7e-10
4.69038	-6.37e-10
4.69365	-5.94e-10
4.69693	-5.55e-10
4.70021	-5.3e-10
4.70348	-5.33e-10
4.70676	-5.75e-10
4.71003	-6.68e-10
4.71331	-8.23e-10
4.71659	-1.04e-09
4.71986	-1.34e-09
4.72314	-1.7e-09
4.72641	-2.13e-09
4.72969	-2.62e-09
4.73297	-3.17e-09
4.73624	-3.76e-09
4.73952	-4.38e-09
4.74279	-5.02e-09
4.74607	-5.66e-09
4.74935	-6.29e-09
4.75262	-6.89e-09
4.7559	-7.46e-09
4.75917	-7.97e-09
4.76245	-8.43e-09
4.76572	-8.82e-09
4.769	-9.14e-09
4.77228	-9.39e-09
4.77555	-9.55e-09
4.77883	-9.65e-09
4.7821	-9.67e-09
4.78538	-9.62e-09
4.78866	-9.5e-09
4.79193	-9.32e-09
4.79521	-9.09e-09
4.79848	-8.81e-09
4.80176	-8.48e-09
4.80504	-8.12e-09
4.80831	-7.72e-09
4.81159	-7.29e-09
4.81486	-6.84e-09
4.81814	-6.36e-09
4.82142	-5.86e-09
4.82469	-5.33e-09
4.82797	-4.78e-09
4.83124	-4.2e-09
4.83452	-3.59e-09
4.83779	-2.95e-09
4.84107	-2.27e-09
4.84435	-1.54e-09
4.84762	-7.8e-10
4.8509	2.95e-11
4.85417	8.87e-10
4.85745	1.79e-09
4.86073	2.73e-09
4.864	3.71e-09
4.86728	4.71e-09
4.87055	5.73e-09
4.87383	6.76e-09
4.87711	7.78e-09
4.88038	8.78e-09
4.88366	9.74e-09
4.88693	1.07e-08
4.89021	1.15e-08
4.89349	1.23e-08
4.89676	1.3e-08
4.90004	1.36e-08
4.90331	1.41e-08
4.90659	1.45e-08
4.90986	1.48e-08
4.91314	1.51e-08
4.91642	1.52e-08
4.91969	1.53e-08
4.92297	1.52e-08
4.92624	1.51e-08
4.92952	1.5e-08
4.9328	1.47e-08
4.93607	1.45e-08
4.93935	1.41e-08
4.94262	1.38e-08
4.9459	1.34e-08
4.94918	1.3e-08
4.95245	1.25e-08
4.95573	1.2e-08
4.959	1.15e-08
4.96228	1.1e-08
4.96556	1.05e-08
4.96883	1e-08
4.97211	9.47e-09
4.97538	8.92e-09
4.97866	8.37e-09
4.98193	7.8e-09
4.98521	7.23e-09
4.98849	6.64e-09
4.99176	6.04e-09
4.99504	5.43e-09
4.99831	4.81e-09
5.00159	4.18e-09
5.00487	3.55e-09
5.00814	2.92e-09
5.01142	2.29e-09
5.01469	1.68e-09
5.01797	1.09e-09
5.02125	5.16e-10
5.02452	-2.13e-11
5.0278	-5.23e-10
5.03107	-9.85e-10
5.03435	-1.41e-09
5.03763	-1.79e-09
5.0409	-2.13e-09
5.04418	-2.43e-09
5.04745	-2.7e-09
5.05073	-2.95e-09
5.05401	-3.17e-09
5.05728	-3.38e-09
5.06056	-3.58e-09
5.06383	-3.78e-09
5.06711	-3.98e-09
5.07038	-4.18e-09
5.07366	-4.39e-09
5.07694	-4.6e-09
5.08021	-4.81e-09
5.08349	-5.03e-09
5.08676	-5.24e-09
5.09004	-5.45e-09
5.09332	-5.64e-09
5.09659	-5.82e-09
5.09987	-5.99e-09
5.10314	-6.13e-09
5.10642	-6.26e-09
5.1097	-6.37e-09
5.11297	-6.46e-09
5.11625	-6.54e-09
5.11952	-6.6e-09
5.1228	-6.66e-09
5.12608	-6.72e-09
5.12935	-6.79e-09
5.13263	-6.86e-09
5.1359	-6.94e-09
5.13918	-7.03e-09
5.14245	-7.14e-09
5.14573	-7.26e-09
5.14901	-7.38e-09
5.15228	-7.51e-09
5.15556	-7.64e-09
5.15883	-7.76e-09
5.16211	-7.87e-09
5.16539	-7.96e-09
5.16866	-8.02e-09
5.17194	-8.04e-09
5.17521	-8.04e-09
5.17849	-7.99e-09
5.18177	-7.9e-09
5.18504	-7.77e-09
5.18832	-7.6e-09
5.19159	-7.39e-09
5.19487	-7.15e-09
5.19815	-6.88e-09
5.20142	-6.57e-09
5.2047	-6.24e-09
5.20797	-5.88e-09
5.21125	-5.51e-09
5.21452	-5.11e-09
5.2178	-4.7e-09
5.22108	-4.27e-09
5.22435	-3.83e-09
5.22763	-3.38e-09
5.2309	-2.92e-09
5.23418	-2.46e-09
5.23746	-2e-09
5.24073	-1.56e-09
5.24401	-1.14e-09
5.24728	-7.41e-10
5.25056	-3.81e-10
5.25384	-6.55e-11
5.25711	2e-10
5.26039	4.09e-10
5.26366	5.6e-10
5.26694	6.52e-10
5.27022	6.87e-10
5.27349	6.7e-10
5.27677	6.1e-10
5.28004	5.16e-10
5.28332	4.02e-10
5.28659	2.82e-10
5.28987	1.73e-10
5.29315	9.15e-11
5.29642	5.45e-11
5.2997	7.78e-11
5.30297	1.76e-10
5.30625	3.61e-10
5.30953	6.44e-10
5.3128	1.03e-09
5.31608	1.52e-09
5.31935	2.11e-09
5.32263	2.81e-09
5.32591	3.59e-09
5.32918	4.45e-09
5.33246	5.36e-09
5.33573	6.32e-09
5.33901	7.3e-09
5.34229	8.27e-09
5.34556	9.22e-09
5.34884	1.01e-08
5.35211	1.09e-08
5.35539	1.16e-08
5.35867	1.23e-08
5.36194	1.27e-08
5.36522	1.31e-08
5.36849	1.33e-08
5.37177	1.33e-08
5.37504	1.32e-08
5.37832	1.29e-08
5.3816	1.25e-08
5.38487	1.2e-08
5.38815	1.13e-08
5.39142	1.06e-08
5.3947	9.73e-09
5.39798	8.81e-09
5.40125	7.84e-09
5.40453	6.83e-09
5.4078	5.81e-09
5.41108	4.77e-09
5.41436	3.74e-09
5.41763	2.73e-09
5.42091	1.75e-09
5.42418	8.18e-10
5.42746	-6.8e-11
5.43074	-8.96e-10
5.43401	-1.66e-09
5.43729	-2.36e-09
5.44056	-2.98e-09
5.44384	-3.53e-09
5.44711	-4e-09
5.45039	-4.4e-09
5.45367	-4.72e-09
5.45694	-4.96e-09
5.46022	-5.13e-09
5.46349	-5.23e-09
5.46677	-5.26e-09
5.47005	-5.22e-09
5.47332	-5.13e-09
5.4766	-4.98e-09
5.47987	-4.78e-09
5.48315	-4.53e-09
5.48643	-4.23e-09
5.4897	-3.89e-09
5.49298	-3.49e-09
5.49625	-3.05e-09
5.49953	-2.54e-09
5.50281	-1.97e-09
5.50608	-1.32e-09
5.50936	-5.97e-10
5.51263	2.2e-10
5.51591	1.13e-09
5.51918	2.14e-09
5.52246	3.25e-09
5.52574	4.45e-09
5.52901	5.74e-09
5.53229	7.1e-09
5.53556	8.52e-09
5.53884	9.99e-09
5.54212	1.15e-08
5.54539	1.3e-08
5.54867	1.45e-08
5.55194	1.59e-08
5.55522	1.73e-08
5.5585	1.87e-08
5.56177	2e-08
5.56505	2.13e-08
5.56832	2.25e-08
5.5716	2.36e-08
5.57488	2.48e-08
5.57815	2.59e-08
5.58143	2.69e-08
5.5847	2.8e-08
5.58798	2.91e-08
5.59125	3.01e-08
5.59453	3.12e-08
5.59781	3.22e-08
5.60108	3.33e-08
5.60436	3.42e-08
5.60763	3.51e-08
5.61091	3.6e-08
5.61419	3.67e-08
5.61746	3.73e-08
5.62074	3.78e-08
5.62401	3.81e-08
5.62729	3.83e-08
5.63057	3.83e-08
5.63384	3.81e-08
5.63712	3.77e-08
5.64039	3.71e-08
5.64367	3.64e-08
5.64695	3.56e-08
5.65022	3.46e-08
5.6535	3.35e-08
5.65677	3.24e-08
5.66005	3.11e-08
5.66333	2.99e-08
5.6666	2.86e-08
5.66988	2.74e-08
5.67315	2.63e-08
5.67643	2.52e-08
5.6797	2.41e-08
5.68298	2.33e-08
5.68626	2.25e-08
5.68953	2.18e-08
5.69281	2.14e-08
5.69608	2.1e-08
5.69936	2.08e-08
5.70264	2.08e-08
5.70591	2.08e-08
5.70919	2.1e-08
5.71246	2.14e-08
5.71574	2.18e-08
5.71902	2.23e-08
5.72229	2.29e-08
5.72557	2.36e-08
5.72884	2.43e-08
5.73212	2.5e-08
5.7354	2.58e-08
5.73867	2.66e-08
5.74195	2.74e-08
5.74522	2.82e-08
5.7485	2.91e-08
5.75177	2.99e-08
5.75505	3.07e-08
5.75833	3.15e-08
5.7616	3.23e-08
5.76488	3.32e-08
5.76815	3.4e-08
5.77143	3.48e-08
5.77471	3.56e-08
5.77798	3.63e-08
5.78126	3.7e-08
5.78453	3.77e-08
5.78781	3.83e-08
5.79109	3.88e-08
5.79436	3.93e-08
5.79764	3.97e-08
5.80091	4e-08
5.80419	4.02e-08
5.80747	4.03e-08
5.81074	4.02e-08
5.81402	4.01e-08
5.81729	3.99e-08
5.82057	3.96e-08
5.82384	3.91e-08
5.82712	3.86e-08
5.8304	3.79e-08
5.83367	3.72e-08
5.83695	3.64e-08
5.84022	3.54e-08
5.8435	3.45e-08
5.84678	3.34e-08
5.85005	3.23e-08
5.85333	3.12e-08
5.8566	3e-08
5.85988	2.88e-08
5.86316	2.76e-08
5.86643	2.64e-08
5.86971	2.52e-08
5.87298	2.4e-08
5.87626	2.28e-08
5.87954	2.18e-08
5.88281	2.07e-08
5.88609	1.98e-08
5.88936	1.89e-08
5.89264	1.81e-08
5.89591	1.74e-08
5.89919	1.68e-08
5.90247	1.62e-08
5.90574	1.58e-08
5.90902	1.53e-08
5.91229	1.5e-08
5.91557	1.47e-08
5.91885	1.44e-08
5.92212	1.41e-08
5.9254	1.38e-08
5.92867	1.35e-08
5.93195	1.32e-08
5.93523	1.28e-08
5.9385	1.24e-08
5.94178	1.2e-08
5.94505	1.16e-08
5.94833	1.11e-08
5.95161	1.07e-08
5.95488	1.02e-08
5.95816	9.81e-09
5.96143	9.45e-09
5.96471	9.15e-09
5.96799	8.94e-09
5.97126	8.81e-09
5.97454	8.79e-09
5.97781	8.88e-09
5.98109	9.07e-09
5.98436	9.37e-09
5.98764	9.76e-09
5.99092	1.02e-08
5.99419	1.08e-08
5.99747	1.14e-08
6.00074	1.2e-08
6.00402	1.26e-08
6.0073	1.32e-08
6.01057	1.38e-08
6.01385	1.43e-08
6.01712	1.47e-08
6.0204	1.51e-08
6.02368	1.53e-08
6.02695	1.54e-08
6.03023	1.55e-08
6.0335	1.54e-08
6.03678	1.52e-08
6.04006	1.49e-08
6.04333	1.46e-08
6.04661	1.42e-08
6.04988	1.37e-08
6.05316	1.32e-08
6.05643	1.26e-08
6.05971	1.21e-08
6.06299	1.16e-08
6.06626	1.11e-08
6.06954	1.07e-08
6.07281	1.03e-08
6.07609	9.95e-09
6.07937	9.69e-09
6.08264	9.5e-09
6.08592	9.37e-09
6.08919	9.29e-09
6.09247	9.26e-09
6.09575	9.27e-09
6.09902	9.29e-09
6.1023	9.3e-09
6.10557	9.3e-09
6.10885	9.25e-09
6.11213	9.15e-09
6.1154	8.98e-09
6.11868	8.73e-09
6.12195	8.39e-09
6.12523	7.97e-09
6.1285	7.46e-09
6.13178	6.88e-09
6.13506	6.24e-09
6.13833	5.54e-09
6.14161	4.81e-09
6.14488	4.06e-09
6.14816	3.3e-09
6.15144	2.56e-09
6.15471	1.84e-09
6.15799	1.15e-09
6.16126	5.06e-10
6.16454	-8.79e-11
6.16782	-6.29e-10
6.17109	-1.12e-09
6.17437	-1.55e-09
6.17764	-1.93e-09
6.18092	-2.26e-09
6.1842	-2.55e-09
6.18747	-2.79e-09
6.19075	-2.99e-09
6.19402	-3.16e-09
6.1973	-3.3e-09
6.20057	-3.41e-09
6.20385	-3.49e-09
6.20713	-3.55e-09
6.2104	-3.58e-09
6.21368	-3.6e-09
6.21695	-3.6e-09
6.22023	-3.58e-09
6.22351	-3.55e-09
6.22678	-3.51e-09
6.23006	-3.46e-09
6.23333	-3.4e-09
6.23661	-3.34e-09
6.23989	-3.28e-09
6.24316	-3.21e-09
6.24644	-3.15e-09
6.24971	-3.09e-09
6.25299	-3.04e-09
6.25627	-3e-09
6.25954	-2.97e-09
6.26282	-2.95e-09
6.26609	-2.95e-09
6.26937	-2.96e-09
6.27265	-2.97e-09
6.27592	-3e-09
6.2792	-3.03e-09
6.28247	-3.05e-09
6.28575	-3.07e-09
6.28902	-3.06e-09
6.2923	-3.03e-09
6.29558	-2.96e-09
6.29885	-2.84e-09
6.30213	-2.67e-09
6.3054	-2.45e-09
6.30868	-2.16e-09
6.31196	-1.81e-09
6.31523	-1.4e-09
6.31851	-9.27e-10
6.32178	-4.1e-10
6.32506	1.47e-10
6.32834	7.33e-10
6.33161	1.33e-09
6.33489	1.94e-09
6.33816	2.53e-09
6.34144	3.11e-09
6.34472	3.65e-09
6.34799	4.16e-09
6.35127	4.62e-09
6.35454	5.03e-09
6.35782	5.39e-09
6.36109	5.69e-09
6.36437	5.95e-09
6.36765	6.17e-09
6.37092	6.34e-09
6.3742	6.48e-09
6.37747	6.59e-09
6.38075	6.67e-09
6.38403	6.72e-09
6.3873	6.76e-09
6.39058	6.78e-09
6.39385	6.8e-09
6.39713	6.8e-09
6.40041	6.8e-09
6.40368	6.79e-09
6.40696	6.79e-09
6.41023	6.79e-09
6.41351	6.78e-09
6.41679	6.78e-09
6.42006	6.77e-09
6.42334	6.76e-09
6.42661	6.73e-09
6.42989	6.7e-09
6.43316	6.65e-09
6.43644	6.58e-09
6.43972	6.49e-09
6.44299	6.36e-09
6.44627	6.21e-09
6.44954	6.03e-09
6.45282	5.82e-09
6.4561	5.59e-09
6.45937	5.34e-09
6.46265	5.08e-09
6.46592	4.83e-09
[truncated: 5,939 more rows]

## Sheet: Fig4b
Enustun et al - raw data for Figure 4b (phage nuclear area; um^2)
Empty Plasmid	GFP Alone	WT	Q53A	A159D
0.391	0.72	1.001	0.574	0.517
0.509	0.655	0.586	0.639	0.167
0.472	0.92	1.258	0.403	0.55
1.111	0.558	1.408	0.655	0.354
0.529	0.517	0.741	0.586	0.204
1.115	0.541	0.692	0.199	0.269
1.03	0.863	0.379	0.387	0.419
0.847	0.533	0.847	0.269	0.452
0.729	0.757	0.859	0.297	0.358
0.916	0.879	0.912	0.517	0.35
0.729	0.79	1.217	0.545	0.179
0.729	0.505	0.92	0.847	0.305
0.562	0.448	1.408	0.126	0.525
1.237	1.009	0.859	0.562	0.505
0.468	1.046	0.37	0.464	0.554
1.095	0.749	0.663	0.562	0.122
0.9	0.362	0.619	0.399	0.33
0.887	0.606	0.822	0.448	0.554
0.891	0.411	0.839	0.668	0.594
0.944	0.362	0.586	0.493	0.395
0.684	0.627	0.48	0.631	0.578
0.668	0.244	1.49	0.871	0.501
0.594	0.545	0.936	0.452	0.374
0.261	0.415	1.254	0.265	0.468
0.627	0.59	1.119	0.163	0.863
0.395	0.436	0.619	0.399	0.212
0.655	0.383	0.696	0.704	0.916
0.639	0.448	0.619	0	0.55
0.505	0.452	1.079	0	0.122
0.737	0.655	0.749	0.179	0.598
0.615	0.562	0.623	0	0.228
0.912	0.281	0.704	0.513	0.859
0.358	0.423	0.822	0.179	0.187
0.362	0.46	1.087	0.484	0.431
0.72	0.399	0.786	0.261	0.118
0.464	0.501	1.058	0.212	0.513
0.265	0.464	0.562	0	0.171
0.521	0.334	0.765	0	0.419
0.484	0.59	0.57	0.847	0.436
0.448	0.415	0.668	0	0.358
0.322	0.289	0.72	0.354	0.476
0.606	0.493	0.623	0	0.729
0.501	0.997	0.961	0.383	0.708
0.594	0.427	0.826	0.179	0.59
0.476	0.668	0.989	0.488	0.208
0.346	0.484	0.782	0.346	0.232
0.252	0.391	1.16	0.122	0.342
0.509	0.379	0.672	0.102	0.338
0.476	0.362	0.745	0.448	0.615
0.545	0.468	1.193	0.415	0.057
0.729	1.119	1.014	0.354	0.199
0.59	0.977	0.794	0.151	0.407
0.554	0.68	0.725	0.269	0.265
0.362	0.415	0.68	0.497	0.651
0.423	0.187	0.688	0.277	0.464
0.578	0.261	1.278	0.191	0.358
0.379	0.33	1.107	0.794	0.484
0.647	0.611	1.062	0.484	0.663
0.346	0.46	1.014	0.289	0.448
0.33	0.452	0.814	0.708	1.266
0.834	0.379	1.315	0.334	0.431
0.501	0.436	0.993	0.533	0.379
0.814	0.419	1.27	0.574	0.407
0.472	0.338	0.59	0.44	0.696
0.301	0.224	1.246	0.826	0.741
0.35	0.358	0.973	0.533	0.383
0.289	0.753	0.476	0.423	0.46
0.562	0.472	0.395	0.725	0.224
0.472	0.484	1.286	0.749	0.305
0.387	0.309	0.859	0.505	0.322
0.615	0.415	1.392	0.684	0.476
0.273	0.497	0.847	0.37	0.285
0.261	0.387	1.412	0.802	0.444
0.476	0.224	0.863	0.505	0.68
0.183	0.562	0.912	0.855	0.786
0.33	0.358	0.912	0.33	0.183
0.228	0.444	0.541	0.529	0.199
0.68	0.411	0.769	0.932	0.236
0.265	0.513	0.615	1.058	0.228
0.208	0.297	1.095	0.737	0.13
0.269	0.55	0.847	0.602	0.419
0.545	0.281	0.855	0.745	0.317
0.366	0.354	0.574	0.659	0.297
0.256	0.981	0.757	0.431	0.167
0.309	0.525	1.009	0.769	0.729
0.22	0.554	0.855	0.334	0.696
0.558	0.554	1.217	0.419	0.684
0.24	1.184	1.571	0.545	0.639
0.187	0.493	1.193	0.114	0.387
0.277	0.452	1.311	0.729	0.248
0.379	0.35	0.908	0.411	0.635
0.362	0.354	1.502	0.46	0.305
0.594	0.59	1.034	0.322	0.659
0.427	0.358	0.537	0.867	0.423
0.269	0.293	1.16	0.244	0.175
0.293	0.322	1.421	0.769	0.232
0.37	0.773	1.262	0.334	0.187
0.444	0.692	1.091	0.505	0.208
0.342	0.362	1.217	0.493	0.35
0.427	0.782	1.441	0.802	0.212

## Sheet: Fig4c
Enustun et al - raw data for Figure 4c (total nuclear DNA; area x density)
Empty Plasmid	GFP Alone	WT	Q53A	A159D
589.852	1475.91	1952.57	525.702	728.498
946.858	1291	653.459	868.959	134.859
709.64	2166.46	2366.54	463.768	687.435
2725.36	1125.64	1837.01	1484.62	520.103
1328.73	1116.93	1229.59	1062.52	207.77
1931.43	883.319	804.629	152.194	195.29
3062.69	1768.7	787.334	838.658	680.834
1767.39	1227.99	2001.86	309.317	691.849
1157.18	1479.69	2087.95	312.932	414.17
1700.1	1986.65	1966.24	533.003	426.231
2093.54	1379.08	2318.52	835.546	207.152
2185.16	1052.87	2098.34	1540.42	215.582
1251.34	609.549	2824.62	48.1117	737.007
1885.14	1504.99	2114.15	638.106	613.159
841.574	2061.27	1429.1	585.043	1023.5
2012.87	1223.21	1643.48	367.039	95.6032
1370.31	844.648	1336.63	284.06	485.817
1227.97	1332.66	1712.4	187.105	908.613
2450.13	929.641	1666.02	335.328	816.241
1445.91	801.379	1146.27	647.46	696.495
845.685	1223.03	1231.05	1146.54	1028.36
950.295	478.305	2826.11	432.317	455.975
1410.18	1105.5	1865.2	1037.81	448.926
541.081	623.851	2921.79	250.543	1118.7
1163.6	1139.16	2072.82	178.114	1546.58
756.303	876.038	1070.87	342.028	229.784
988.525	1040.47	1284.26	698.523	1395.14
1330.77	1089.76	1565.62	0	493.704
1020.75	1138.73	2854.73	0	110.536
1360.39	1492.64	2071.86	70.9246	955.209
1314.64	1345.32	1350.38	0	212.952
1877.71	661.181	1681.53	178.06	1297.79
708.14	1091.01	1414.76	78.8252	222.274
618.194	980.492	2178.34	318.033	453.225
1397.26	694.912	1496.12	202.96	93.8507
825.888	710.271	2136.26	99.1507	822.082
474.411	920.116	888.339	0	225.989
1017.6	651.671	1283.57	0	767.168
959.707	1190.49	1176.34	1051.35	609.259
637.761	902.466	1232.83	0	502.685
675.409	581.566	1078.02	505.011	675.944
894.781	919.665	1213.73	0	817.343
1035.43	1933.37	2046.59	317.45	1029.26
1096.71	774.09	1554.13	171.372	865.042
937.696	1296.91	2297.32	610.143	172.008
480.806	1223.38	1389.45	459.997	329.696
645.6	666.451	2121.01	93.7448	568.335
1144.84	883.954	1285.84	47.5973	471.921
1160.49	870.972	2482.46	660.987	1179.95
1016.67	1024.74	2420.24	483.422	57.0936
1094.02	2838.19	2070.74	168.459	195.215
1400.67	2299.36	2135.12	160.839	633.272
877.349	1270.7	1354.85	210.904	427.339
635.29	893.922	1408.34	427.628	1094.64
776.343	360.622	1195.69	367.815	743.91
1077.46	630.613	1874.52	91.2818	406.188
576.65	678.521	2360.41	745.493	839.378
1041.51	1242.57	2709.52	388.034	1088.52
695.082	986.04	3037.23	283.419	565.979
455.673	846.999	1688.18	633.501	2450.77
1484.14	778.796	3278.77	152.589	683.379
940.955	1066.04	1870.26	309.152	765.132
1428.08	845.314	2551.55	577.497	729.035
636.048	720.588	1273.65	571.104	1114.77
451.541	484.471	3580.07	441.34	1444.73
513.828	665.567	1435.7	546.126	443.355
584.383	1302.35	938.367	413.031	599.266
842.776	885.753	851.441	1025.03	194.774
795.194	855.92	2837.18	1495.99	769.6
1044.03	657.841	1846.66	1016.84	489
1126.8	940.126	2964.83	1221.29	824.884
460.592	1037.58	2297.12	443.187	427.626
537.252	759.506	2183.98	1970.94	797.681
1115.59	455.584	2087.73	1124.82	967.962
352.361	1071.9	1386.01	543.605	1563.88
698.688	695.968	2454.47	290.815	260.844
378.394	871.54	1591.26	955.272	205.189
1312.48	682.468	2254.18	900.625	205.45
588.471	1175.77	1503.28	2382	242.474
468.905	575.163	2461.84	1368.35	114.441
542.748	824.507	2060.29	1820.01	832.813
993.971	575.679	2255.84	1200.11	800.746
657.178	672.722	1613.71	904.702	463.975
439.954	1399.54	2091.62	831.647	126.729
715.599	844.558	1356.61	1506.29	725.933
400.93	1053.31	1857.93	588.724	1235.47
984.039	1036.7	2514.84	575.21	1064.66
450.305	2537.07	2417.64	605.475	1040.54
518.88	798.709	2108.97	153.696	630.802
424.323	1064.77	3055.72	1098.07	377.854
654.741	581.887	2450.96	500.789	1102.2
590.263	603.663	3262.49	920.733	461.908
1030.26	854.865	2170.87	422.904	1033.87
927.261	453.851	1046.06	1627.64	722.533
628.816	358.16	2206.17	297.521	244.093
510.003	426.059	2151.36	772.914	192.186
934.783	1027.24	2876.02	736.331	165.625
823.987	1059.15	1356.65	766.679	337.466
932.133	609.193	2285.33	740.58	504.704
820.194	1178.67	2823.64	1103.73	193.572

## Sheet: EDFig6b
Enustun et al - raw data for ED Figure 6b
volume (mL)	dRI		volume (mL)	Molar Mass (g/mol)
-0.0607749	-4.48e-09		14.1862	45285.4
-0.057499	-5.75e-09		14.1895	45249.8
-0.0542231	-7.08e-09		14.1927	45215
-0.0509472	-8.48e-09		14.196	45183.2
-0.0476713	-9.92e-09		14.1993	45152.5
-0.0443954	-1.14e-08		14.2026	45116.8
-0.0411195	-1.28e-08		14.2058	45077.9
-0.0378435	-1.42e-08		14.2091	45040.7
-0.0345676	-1.54e-08		14.2124	45004.3
-0.0312917	-1.65e-08		14.2157	44972.2
-0.0280158	-1.74e-08		14.2189	44947
-0.0247399	-1.82e-08		14.2222	44925
-0.021464	-1.91e-08		14.2255	44905.5
-0.0181881	-1.99e-08		14.2288	44885.9
-0.0149121	-2.07e-08		14.232	44861.6
-0.0116362	-2.16e-08		14.2353	44834.7
-0.00836031	-2.25e-08		14.2386	44811.4
-0.0050844	-2.35e-08		14.2419	44791.2
-0.00180848	-2.44e-08		14.2451	44772.9
0.00146743	-2.53e-08		14.2484	44758.3
0.00474335	-2.61e-08		14.2517	44750.1
0.00801926	-2.69e-08		14.255	44748.6
0.0112952	-2.75e-08		14.2582	44750.8
0.0145711	-2.79e-08		14.2615	44755.4
0.017847	-2.82e-08		14.2648	44753.9
0.0211229	-2.83e-08		14.2681	44747.8
0.0243988	-2.81e-08		14.2713	44746.3
0.0276747	-2.78e-08		14.2746	44749
0.0309507	-2.74e-08		14.2779	44749.6
0.0342266	-2.7e-08		14.2812	44746.8
0.0375025	-2.66e-08		14.2845	44743.1
0.0407784	-2.63e-08		14.2877	44739.9
0.0440543	-2.62e-08		14.291	44737.2
0.0473302	-2.63e-08		14.2943	44734.8
0.0506061	-2.65e-08		14.2976	44730.4
0.0538821	-2.67e-08		14.3008	44723.1
0.057158	-2.7e-08		14.3041	44716.7
0.0604339	-2.73e-08		14.3074	44713.2
0.0637098	-2.74e-08		14.3107	44714.2
0.0669857	-2.74e-08		14.3139	44722.2
0.0702616	-2.73e-08		14.3172	44737.9
0.0735375	-2.7e-08		14.3205	44764.4
0.0768135	-2.66e-08		14.3238	44803.6
0.0800894	-2.61e-08		14.327	44852.2
0.0833653	-2.56e-08		14.3303	44904.6
0.0866412	-2.52e-08		14.3336	44957.6
0.0899171	-2.49e-08		14.3369	45008.6
0.093193	-2.48e-08		14.3401	45053
0.0964689	-2.5e-08		14.3434	45086.8
0.0997449	-2.53e-08		14.3467	45106.6
0.103021	-2.59e-08		14.35	45110.9
0.106297	-2.66e-08		14.3532	45101.1
0.109573	-2.75e-08		14.3565	45078.7
0.112849	-2.84e-08		14.3598	45045.7
0.116124	-2.93e-08		14.3631	45005.5
0.1194	-3.01e-08		14.3664	44961.6
0.122676	-3.08e-08		14.3696	44917.4
0.125952	-3.13e-08		14.3729	44875.7
0.129228	-3.17e-08		14.3762	44837.7
0.132504	-3.2e-08		14.3795	44803.5
0.13578	-3.21e-08		14.3827	44773.2
0.139056	-3.22e-08		14.386	44746.7
0.142332	-3.22e-08		14.3893	44723
0.145608	-3.22e-08		14.3926	44701.9
0.148884	-3.23e-08		14.3958	44683.7
0.152159	-3.25e-08		14.3991	44668.4
0.155435	-3.28e-08		14.4024	44656.9
0.158711	-3.32e-08		14.4057	44649.6
0.161987	-3.37e-08		14.4089	44646.2
0.165263	-3.43e-08		14.4122	44645.6
0.168539	-3.47e-08		14.4155	44647.2
0.171815	-3.5e-08		14.4188	44650.6
0.175091	-3.51e-08		14.422	44653.7
0.178367	-3.49e-08		14.4253	44655.3
0.181643	-3.44e-08		14.4286	44656
0.184919	-3.36e-08		14.4319	44656.5
0.188195	-3.25e-08		14.4351	44656.8
0.19147	-3.12e-08		14.4384	44658.4
0.194746	-2.99e-08		14.4417	44662.9
0.198022	-2.85e-08		14.445	44670
0.201298	-2.73e-08		14.4482	44680
0.204574	-2.62e-08		14.4515	44694.3
0.20785	-2.54e-08		14.4548	44710.7
0.211126	-2.49e-08		14.4581	44727.7
0.214402	-2.46e-08		14.4614	44744.6
0.217678	-2.45e-08		14.4646	44759.7
0.220954	-2.45e-08		14.4679	44771.5
0.22423	-2.46e-08		14.4712	44779.1
0.227505	-2.45e-08		14.4745	44786.3
0.230781	-2.43e-08		14.4777	44791.6
0.234057	-2.39e-08		14.481	44787.8
0.237333	-2.34e-08		14.4843	44775.1
0.240609	-2.27e-08		14.4876	44754.8
0.243885	-2.2e-08		14.4908	44727.8
0.247161	-2.13e-08		14.4941	44711.3
0.250437	-2.08e-08		14.4974	44696
0.253713	-2.05e-08		14.5007	44683.1
0.256989	-2.05e-08		14.5039	44673
0.260265	-2.08e-08		14.5072	44665.3
0.263541	-2.14e-08		14.5105	44660.1
0.266816	-2.21e-08		14.5138	44657.2
0.270092	-2.31e-08		14.517	44655.1
0.273368	-2.41e-08		14.5203	44653.4
0.276644	-2.53e-08		14.5236	44652.3
0.27992	-2.65e-08		14.5269	44652.1
0.283196	-2.78e-08		14.5301	44653.4
0.286472	-2.9e-08		14.5334	44657.5
0.289748	-3.02e-08		14.5367	44664.5
0.293024	-3.12e-08		14.54	44674.7
0.2963	-3.2e-08		14.5432	44688.8
0.299576	-3.25e-08		14.5465	44705.2
0.302852	-3.26e-08		14.5498	44723.1
0.306127	-3.24e-08		14.5531	44742.5
0.309403	-3.19e-08		14.5564	44761.7
0.312679	-3.12e-08		14.5596	44778
0.315955	-3.02e-08		14.5629	44790.7
0.319231	-2.91e-08		14.5662	44798.7
0.322507	-2.81e-08		14.5695	44801.3
0.325783	-2.72e-08		14.5727	44798.7
0.329059	-2.64e-08		14.576	44791.7
0.332335	-2.57e-08		14.5793	44780.8
0.335611	-2.53e-08		14.5826	44767.5
0.338887	-2.5e-08		14.5858	44753.8
0.342162	-2.47e-08		14.5891	44740.2
0.345438	-2.45e-08		14.5924	44725.6
0.348714	-2.43e-08		14.5957	44710.8
0.35199	-2.41e-08		14.5989	44695.5
0.355266	-2.37e-08		14.6022	44678.8
0.358542	-2.34e-08		14.6055	44661.4
0.361818	-2.3e-08		14.6088	44645.8
0.365094	-2.27e-08		14.612	44633.8
0.36837	-2.23e-08		14.6153	44627.8
0.371646	-2.2e-08		14.6186	44630.8
0.374922	-2.16e-08		14.6219	44642.8
0.378198	-2.11e-08		14.6251	44662.6
0.381473	-2.05e-08		14.6284	44690.3
0.384749	-1.96e-08		14.6317	44725
0.388025	-1.86e-08		14.635	44763.9
0.391301	-1.74e-08		14.6383	44805.6
0.394577	-1.6e-08		14.6415	44849.2
0.397853	-1.45e-08		14.6448	44892.1
0.401129	-1.31e-08		14.6481	44934.3
0.404405	-1.17e-08		14.6514	44977.3
0.407681	-1.05e-08		14.6546	45019.1
0.410957	-9.41e-09		14.6579	45056.7
0.414233	-8.58e-09		14.6612	45088
0.417509	-8.01e-09		14.6645	45111.2
0.420784	-7.75e-09		14.6677	45126.5
0.42406	-7.83e-09		14.671	45135.1
0.427336	-8.25e-09		14.6743	45138.4
0.430612	-9e-09		14.6776	45138.2
0.433888	-1e-08		14.6808	45138.5
0.437164	-1.12e-08		14.6841	45142.6
0.44044	-1.26e-08		14.6874	45150.1
0.443716	-1.39e-08		14.6907	45162.4
0.446992	-1.5e-08		14.6939	45178.7
0.450268	-1.6e-08		14.6972	45192.7
0.453544	-1.68e-08		14.7005	45208.7
0.456819	-1.72e-08		14.7038	45230.1
0.460095	-1.75e-08		14.707	45252
0.463371	-1.75e-08		14.7103	45273.1
0.466647	-1.75e-08		14.7136	45296.4
0.469923	-1.75e-08		14.7169	45321.6
0.473199	-1.75e-08		14.7201	45342.9
0.476475	-1.77e-08		14.7234	45355
0.479751	-1.81e-08		14.7267	45358.1
0.483027	-1.85e-08		14.73	45356.2
0.486303	-1.9e-08		14.7333	45352.8
0.489579	-1.95e-08		14.7365	45347.2
0.492855	-1.99e-08		14.7398	45339.8
0.49613	-2.01e-08		14.7431	45335.8
0.499406	-2.03e-08		14.7464	45338.3
0.502682	-2.02e-08		14.7496	45350.7
0.505958	-2.01e-08		14.7529	45378.5
0.509234	-1.99e-08		14.7562	45414.9
0.51251	-1.96e-08		14.7595	45455.1
0.515786	-1.92e-08		14.7627	45502.7
0.519062	-1.89e-08		14.766	45557.8
0.522338	-1.86e-08		14.7693	45619.7
0.525614	-1.83e-08		14.7726	45688.6
0.52889	-1.82e-08		14.7758	45765.3
0.532165	-1.83e-08		14.7791	45849.3
0.535441	-1.86e-08		14.7824	45937.9
0.538717	-1.91e-08		14.7857	46029.4
0.541993	-1.99e-08		14.7889	46119.8
0.545269	-2.1e-08		14.7922	46189.6
0.548545	-2.23e-08
0.551821	-2.38e-08
0.555097	-2.53e-08
0.558373	-2.69e-08
0.561649	-2.84e-08
0.564925	-2.97e-08
0.568201	-3.07e-08
0.571476	-3.14e-08
0.574752	-3.17e-08
0.578028	-3.18e-08
0.581304	-3.17e-08
0.58458	-3.15e-08
0.587856	-3.13e-08
0.591132	-3.13e-08
0.594408	-3.15e-08
0.597684	-3.19e-08
0.60096	-3.26e-08
0.604236	-3.34e-08
0.607512	-3.43e-08
0.610787	-3.52e-08
0.614063	-3.61e-08
0.617339	-3.7e-08
0.620615	-3.78e-08
0.623891	-3.85e-08
0.627167	-3.89e-08
0.630443	-3.92e-08
0.633719	-3.92e-08
0.636995	-3.9e-08
0.640271	-3.86e-08
0.643547	-3.79e-08
0.646822	-3.72e-08
0.650098	-3.64e-08
0.653374	-3.56e-08
0.65665	-3.5e-08
0.659926	-3.45e-08
0.663202	-3.42e-08
0.666478	-3.41e-08
0.669754	-3.42e-08
0.67303	-3.44e-08
0.676306	-3.46e-08
0.679582	-3.49e-08
0.682858	-3.52e-08
0.686133	-3.54e-08
0.689409	-3.54e-08
0.692685	-3.52e-08
0.695961	-3.49e-08
0.699237	-3.43e-08
0.702513	-3.36e-08
0.705789	-3.28e-08
0.709065	-3.19e-08
0.712341	-3.1e-08
0.715617	-3.03e-08
0.718893	-2.96e-08
0.722169	-2.91e-08
0.725444	-2.88e-08
0.72872	-2.86e-08
0.731996	-2.86e-08
0.735272	-2.88e-08
0.738548	-2.9e-08
0.741824	-2.93e-08
0.7451	-2.97e-08
0.748376	-3.01e-08
0.751652	-3.05e-08
0.754928	-3.1e-08
0.758204	-3.14e-08
0.761479	-3.18e-08
0.764755	-3.23e-08
0.768031	-3.27e-08
0.771307	-3.31e-08
0.774583	-3.35e-08
0.777859	-3.38e-08
0.781135	-3.4e-08
0.784411	-3.42e-08
0.787687	-3.42e-08
0.790963	-3.4e-08
0.794239	-3.38e-08
0.797515	-3.34e-08
0.80079	-3.3e-08
0.804066	-3.25e-08
0.807342	-3.2e-08
0.810618	-3.17e-08
0.813894	-3.15e-08
0.81717	-3.14e-08
0.820446	-3.14e-08
0.823722	-3.15e-08
0.826998	-3.17e-08
0.830274	-3.18e-08
0.83355	-3.18e-08
0.836825	-3.18e-08
0.840101	-3.17e-08
0.843377	-3.14e-08
0.846653	-3.11e-08
0.849929	-3.06e-08
0.853205	-2.99e-08
0.856481	-2.91e-08
0.859757	-2.82e-08
0.863033	-2.73e-08
0.866309	-2.63e-08
0.869585	-2.55e-08
0.872861	-2.48e-08
0.876136	-2.45e-08
0.879412	-2.44e-08
0.882688	-2.46e-08
0.885964	-2.51e-08
0.88924	-2.58e-08
0.892516	-2.65e-08
0.895792	-2.71e-08
0.899068	-2.76e-08
0.902344	-2.79e-08
0.90562	-2.8e-08
0.908896	-2.8e-08
0.912172	-2.78e-08
0.915447	-2.76e-08
0.918723	-2.74e-08
0.921999	-2.72e-08
0.925275	-2.71e-08
0.928551	-2.7e-08
0.931827	-2.69e-08
0.935103	-2.7e-08
0.938379	-2.71e-08
0.941655	-2.72e-08
0.944931	-2.74e-08
0.948207	-2.76e-08
0.951482	-2.78e-08
0.954758	-2.8e-08
0.958034	-2.82e-08
0.96131	-2.84e-08
0.964586	-2.85e-08
0.967862	-2.86e-08
0.971138	-2.85e-08
0.974414	-2.82e-08
0.97769	-2.77e-08
0.980966	-2.71e-08
0.984242	-2.64e-08
0.987518	-2.55e-08
0.990793	-2.46e-08
0.994069	-2.37e-08
0.997345	-2.28e-08
1.00062	-2.2e-08
1.0039	-2.12e-08
1.00717	-2.06e-08
1.01045	-2e-08
1.01372	-1.94e-08
1.017	-1.88e-08
1.02028	-1.82e-08
1.02355	-1.75e-08
1.02683	-1.67e-08
1.0301	-1.6e-08
1.03338	-1.54e-08
1.03666	-1.5e-08
1.03993	-1.47e-08
1.04321	-1.47e-08
1.04648	-1.48e-08
1.04976	-1.52e-08
1.05304	-1.56e-08
1.05631	-1.6e-08
1.05959	-1.65e-08
1.06286	-1.69e-08
1.06614	-1.72e-08
1.06942	-1.75e-08
1.07269	-1.78e-08
1.07597	-1.81e-08
1.07924	-1.84e-08
1.08252	-1.88e-08
1.08579	-1.93e-08
1.08907	-1.98e-08
1.09235	-2.04e-08
1.09562	-2.1e-08
1.0989	-2.15e-08
1.10217	-2.21e-08
1.10545	-2.26e-08
1.10873	-2.31e-08
1.112	-2.35e-08
1.11528	-2.4e-08
1.11855	-2.45e-08
1.12183	-2.51e-08
1.12511	-2.58e-08
1.12838	-2.65e-08
1.13166	-2.73e-08
1.13493	-2.82e-08
1.13821	-2.91e-08
1.14149	-2.99e-08
1.14476	-3.06e-08
1.14804	-3.11e-08
1.15131	-3.14e-08
1.15459	-3.13e-08
1.15787	-3.1e-08
1.16114	-3.03e-08
1.16442	-2.94e-08
1.16769	-2.81e-08
1.17097	-2.67e-08
1.17424	-2.53e-08
1.17752	-2.38e-08
1.1808	-2.25e-08
1.18407	-2.13e-08
1.18735	-2.04e-08
1.19062	-1.96e-08
1.1939	-1.9e-08
1.19718	-1.86e-08
1.20045	-1.83e-08
1.20373	-1.81e-08
1.207	-1.81e-08
1.21028	-1.82e-08
1.21356	-1.86e-08
1.21683	-1.91e-08
1.22011	-1.97e-08
1.22338	-2.05e-08
1.22666	-2.12e-08
1.22994	-2.18e-08
1.23321	-2.22e-08
1.23649	-2.23e-08
1.23976	-2.21e-08
1.24304	-2.16e-08
1.24631	-2.08e-08
1.24959	-2e-08
1.25287	-1.91e-08
1.25614	-1.83e-08
1.25942	-1.76e-08
1.26269	-1.72e-08
1.26597	-1.71e-08
1.26925	-1.74e-08
1.27252	-1.8e-08
1.2758	-1.89e-08
1.27907	-2e-08
1.28235	-2.12e-08
1.28563	-2.24e-08
1.2889	-2.36e-08
1.29218	-2.46e-08
1.29545	-2.54e-08
1.29873	-2.59e-08
1.30201	-2.62e-08
1.30528	-2.63e-08
1.30856	-2.62e-08
1.31183	-2.62e-08
1.31511	-2.61e-08
1.31838	-2.6e-08
1.32166	-2.61e-08
1.32494	-2.62e-08
1.32821	-2.63e-08
1.33149	-2.65e-08
1.33476	-2.67e-08
1.33804	-2.69e-08
1.34132	-2.7e-08
1.34459	-2.72e-08
1.34787	-2.73e-08
1.35114	-2.74e-08
1.35442	-2.75e-08
1.3577	-2.76e-08
1.36097	-2.79e-08
1.36425	-2.82e-08
1.36752	-2.86e-08
1.3708	-2.91e-08
1.37408	-2.97e-08
1.37735	-3.03e-08
1.38063	-3.08e-08
1.3839	-3.12e-08
1.38718	-3.14e-08
1.39045	-3.14e-08
1.39373	-3.12e-08
1.39701	-3.08e-08
1.40028	-3.03e-08
1.40356	-2.97e-08
1.40683	-2.91e-08
1.41011	-2.84e-08
1.41339	-2.78e-08
1.41666	-2.72e-08
1.41994	-2.67e-08
1.42321	-2.63e-08
1.42649	-2.61e-08
1.42977	-2.6e-08
1.43304	-2.61e-08
1.43632	-2.63e-08
1.43959	-2.67e-08
1.44287	-2.71e-08
1.44615	-2.76e-08
1.44942	-2.81e-08
1.4527	-2.87e-08
1.45597	-2.93e-08
1.45925	-2.99e-08
1.46253	-3.05e-08
1.4658	-3.11e-08
1.46908	-3.16e-08
1.47235	-3.22e-08
1.47563	-3.26e-08
1.4789	-3.3e-08
1.48218	-3.32e-08
1.48546	-3.33e-08
1.48873	-3.32e-08
1.49201	-3.28e-08
1.49528	-3.22e-08
1.49856	-3.14e-08
1.50184	-3.04e-08
1.50511	-2.92e-08
1.50839	-2.79e-08
1.51166	-2.66e-08
1.51494	-2.53e-08
1.51822	-2.41e-08
1.52149	-2.29e-08
1.52477	-2.18e-08
1.52804	-2.07e-08
1.53132	-1.98e-08
1.5346	-1.89e-08
1.53787	-1.82e-08
1.54115	-1.75e-08
1.54442	-1.69e-08
1.5477	-1.64e-08
1.55097	-1.6e-08
1.55425	-1.56e-08
1.55753	-1.54e-08
1.5608	-1.52e-08
1.56408	-1.52e-08
1.56735	-1.54e-08
1.57063	-1.57e-08
1.57391	-1.61e-08
1.57718	-1.65e-08
1.58046	-1.7e-08
1.58373	-1.74e-08
1.58701	-1.77e-08
1.59029	-1.78e-08
1.59356	-1.79e-08
1.59684	-1.8e-08
1.60011	-1.8e-08
1.60339	-1.81e-08
1.60667	-1.83e-08
1.60994	-1.87e-08
1.61322	-1.91e-08
1.61649	-1.96e-08
1.61977	-2.01e-08
1.62304	-2.05e-08
1.62632	-2.09e-08
1.6296	-2.11e-08
1.63287	-2.12e-08
1.63615	-2.1e-08
1.63942	-2.06e-08
1.6427	-2.01e-08
1.64598	-1.93e-08
1.64925	-1.86e-08
1.65253	-1.77e-08
1.6558	-1.69e-08
1.65908	-1.6e-08
1.66236	-1.53e-08
1.66563	-1.45e-08
1.66891	-1.38e-08
1.67218	-1.3e-08
1.67546	-1.23e-08
1.67874	-1.16e-08
1.68201	-1.09e-08
1.68529	-1.02e-08
1.68856	-9.52e-09
1.69184	-8.9e-09
1.69511	-8.33e-09
1.69839	-7.86e-09
1.70167	-7.5e-09
1.70494	-7.29e-09
1.70822	-7.25e-09
1.71149	-7.43e-09
1.71477	-7.82e-09
1.71805	-8.42e-09
1.72132	-9.23e-09
1.7246	-1.02e-08
1.72787	-1.13e-08
1.73115	-1.25e-08
1.73443	-1.38e-08
1.7377	-1.49e-08
1.74098	-1.6e-08
1.74425	-1.69e-08
1.74753	-1.77e-08
1.75081	-1.83e-08
1.75408	-1.89e-08
1.75736	-1.94e-08
1.76063	-1.98e-08
1.76391	-2.04e-08
1.76719	-2.09e-08
1.77046	-2.15e-08
1.77374	-2.22e-08
1.77701	-2.28e-08
1.78029	-2.34e-08
1.78356	-2.39e-08
1.78684	-2.43e-08
1.79012	-2.44e-08
1.79339	-2.44e-08
1.79667	-2.4e-08
1.79994	-2.34e-08
1.80322	-2.26e-08
1.8065	-2.15e-08
1.80977	-2.02e-08
1.81305	-1.88e-08
1.81632	-1.73e-08
1.8196	-1.58e-08
1.82288	-1.43e-08
1.82615	-1.29e-08
1.82943	-1.15e-08
1.8327	-1.03e-08
1.83598	-9.25e-09
1.83926	-8.41e-09
1.84253	-7.8e-09
1.84581	-7.44e-09
1.84908	-7.32e-09
1.85236	-7.41e-09
1.85563	-7.67e-09
1.85891	-8.01e-09
1.86219	-8.38e-09
1.86546	-8.69e-09
1.86874	-8.9e-09
1.87201	-8.95e-09
1.87529	-8.86e-09
1.87857	-8.66e-09
1.88184	-8.43e-09
1.88512	-8.29e-09
1.88839	-8.37e-09
1.89167	-8.78e-09
1.89495	-9.61e-09
1.89822	-1.09e-08
1.9015	-1.25e-08
1.90477	-1.44e-08
1.90805	-1.64e-08
1.91133	-1.85e-08
1.9146	-2.04e-08
1.91788	-2.21e-08
1.92115	-2.36e-08
1.92443	-2.48e-08
1.9277	-2.57e-08
1.93098	-2.63e-08
1.93426	-2.67e-08
1.93753	-2.68e-08
1.94081	-2.67e-08
1.94408	-2.64e-08
1.94736	-2.6e-08
1.95064	-2.54e-08
1.95391	-2.48e-08
1.95719	-2.43e-08
1.96046	-2.4e-08
1.96374	-2.39e-08
1.96702	-2.4e-08
1.97029	-2.44e-08
1.97357	-2.5e-08
1.97684	-2.57e-08
1.98012	-2.63e-08
1.9834	-2.69e-08
1.98667	-2.73e-08
1.98995	-2.75e-08
1.99322	-2.75e-08
1.9965	-2.72e-08
1.99977	-2.67e-08
2.00305	-2.61e-08
2.00633	-2.53e-08
2.0096	-2.43e-08
2.01288	-2.32e-08
2.01615	-2.19e-08
2.01943	-2.04e-08
2.02271	-1.88e-08
2.02598	-1.69e-08
2.02926	-1.48e-08
2.03253	-1.26e-08
2.03581	-1.03e-08
2.03909	-8.04e-09
2.04236	-5.94e-09
2.04564	-4.14e-09
2.04891	-2.72e-09
2.05219	-1.74e-09
2.05547	-1.17e-09
2.05874	-9.5e-10
2.06202	-9.55e-10
2.06529	-1.06e-09
2.06857	-1.15e-09
2.07185	-1.16e-09
2.07512	-1.05e-09
2.0784	-8.43e-10
2.08167	-5.88e-10
2.08495	-3.47e-10
2.08822	-1.74e-10
2.0915	-9.63e-11
2.09478	-1.18e-10
2.09805	-2.12e-10
2.10133	-3.37e-10
2.1046	-4.52e-10
2.10788	-5.36e-10
2.11116	-5.92e-10
2.11443	-6.52e-10
2.11771	-7.7e-10
2.12098	-1e-09
2.12426	-1.4e-09
2.12754	-2e-09
2.13081	-2.8e-09
2.13409	-3.79e-09
2.13736	-4.94e-09
2.14064	-6.21e-09
2.14392	-7.55e-09
2.14719	-8.91e-09
2.15047	-1.03e-08
2.15374	-1.16e-08
2.15702	-1.28e-08
2.16029	-1.38e-08
2.16357	-1.47e-08
2.16685	-1.53e-08
2.17012	-1.58e-08
2.1734	-1.6e-08
2.17667	-1.6e-08
2.17995	-1.59e-08
2.18323	-1.58e-08
2.1865	-1.56e-08
2.18978	-1.55e-08
2.19305	-1.53e-08
2.19633	-1.52e-08
2.19961	-1.52e-08
2.20288	-1.51e-08
2.20616	-1.51e-08
2.20943	-1.5e-08
2.21271	-1.49e-08
2.21599	-1.48e-08
2.21926	-1.47e-08
2.22254	-1.45e-08
2.22581	-1.42e-08
2.22909	-1.4e-08
2.23236	-1.37e-08
2.23564	-1.35e-08
2.23892	-1.33e-08
2.24219	-1.32e-08
2.24547	-1.31e-08
2.24874	-1.31e-08
2.25202	-1.31e-08
2.2553	-1.32e-08
2.25857	-1.34e-08
2.26185	-1.36e-08
2.26512	-1.41e-08
2.2684	-1.47e-08
2.27168	-1.55e-08
2.27495	-1.65e-08
2.27823	-1.76e-08
2.2815	-1.87e-08
2.28478	-1.97e-08
2.28806	-2.05e-08
2.29133	-2.1e-08
2.29461	-2.12e-08
2.29788	-2.09e-08
2.30116	-2.01e-08
2.30443	-1.9e-08
2.30771	-1.73e-08
2.31099	-1.52e-08
2.31426	-1.27e-08
2.31754	-9.89e-09
2.32081	-6.79e-09
2.32409	-3.53e-09
2.32737	-2.74e-10
2.33064	2.85e-09
2.33392	5.68e-09
2.33719	8.11e-09
2.34047	1.01e-08
2.34375	1.15e-08
2.34702	1.24e-08
2.3503	1.28e-08
2.35357	1.27e-08
2.35685	1.23e-08
2.36013	1.15e-08
2.3634	1.05e-08
2.36668	9.16e-09
2.36995	7.61e-09
2.37323	5.86e-09
2.37651	3.95e-09
2.37978	1.92e-09
2.38306	-1.39e-10
2.38633	-2.15e-09
2.38961	-4.04e-09
2.39288	-5.71e-09
2.39616	-7.11e-09
2.39944	-8.21e-09
2.40271	-9.01e-09
2.40599	-9.53e-09
2.40926	-9.84e-09
2.41254	-9.99e-09
2.41582	-1e-08
2.41909	-1e-08
2.42237	-9.99e-09
2.42564	-9.87e-09
2.42892	-9.67e-09
2.4322	-9.33e-09
2.43547	-8.82e-09
2.43875	-8.12e-09
2.44202	-7.21e-09
2.4453	-6.12e-09
2.44858	-4.87e-09
2.45185	-3.52e-09
2.45513	-2.13e-09
2.4584	-7.9e-10
2.46168	4.28e-10
2.46495	1.43e-09
2.46823	2.13e-09
2.47151	2.47e-09
2.47478	2.39e-09
2.47806	1.89e-09
2.48133	9.86e-10
2.48461	-2.38e-10
2.48789	-1.68e-09
2.49116	-3.19e-09
2.49444	-4.63e-09
2.49771	-5.86e-09
2.50099	-6.78e-09
2.50427	-7.34e-09
2.50754	-7.52e-09
2.51082	-7.36e-09
2.51409	-6.93e-09
2.51737	-6.33e-09
2.52065	-5.65e-09
2.52392	-4.99e-09
2.5272	-4.44e-09
2.53047	-4.07e-09
2.53375	-3.92e-09
2.53702	-3.99e-09
2.5403	-4.27e-09
2.54358	-4.71e-09
2.54685	-5.25e-09
2.55013	-5.82e-09
2.5534	-6.35e-09
2.55668	-6.8e-09
2.55996	-7.14e-09
2.56323	-7.37e-09
2.56651	-7.51e-09
2.56978	-7.59e-09
2.57306	-7.62e-09
2.57634	-7.65e-09
2.57961	-7.7e-09
2.58289	-7.79e-09
2.58616	-7.93e-09
2.58944	-8.13e-09
2.59272	-8.4e-09
2.59599	-8.75e-09
2.59927	-9.17e-09
2.60254	-9.66e-09
2.60582	-1.02e-08
2.60909	-1.08e-08
2.61237	-1.15e-08
2.61565	-1.21e-08
2.61892	-1.28e-08
2.6222	-1.33e-08
2.62547	-1.38e-08
2.62875	-1.42e-08
2.63203	-1.45e-08
2.6353	-1.45e-08
2.63858	-1.45e-08
2.64185	-1.43e-08
2.64513	-1.39e-08
2.64841	-1.35e-08
2.65168	-1.3e-08
2.65496	-1.25e-08
2.65823	-1.2e-08
2.66151	-1.16e-08
2.66479	-1.14e-08
2.66806	-1.14e-08
2.67134	-1.15e-08
2.67461	-1.17e-08
2.67789	-1.2e-08
2.68117	-1.23e-08
2.68444	-1.25e-08
2.68772	-1.25e-08
2.69099	-1.22e-08
2.69427	-1.17e-08
2.69754	-1.09e-08
2.70082	-9.98e-09
2.7041	-8.97e-09
2.70737	-7.99e-09
2.71065	-7.19e-09
2.71392	-6.68e-09
2.7172	-6.54e-09
2.72048	-6.8e-09
2.72375	-7.42e-09
2.72703	-8.32e-09
2.7303	-9.37e-09
2.73358	-1.04e-08
2.73686	-1.13e-08
2.74013	-1.2e-08
2.74341	-1.23e-08
2.74668	-1.23e-08
2.74996	-1.19e-08
2.75324	-1.13e-08
2.75651	-1.05e-08
2.75979	-9.73e-09
2.76306	-9.02e-09
2.76634	-8.5e-09
2.76961	-8.23e-09
2.77289	-8.27e-09
2.77617	-8.63e-09
2.77944	-9.28e-09
2.78272	-1.02e-08
2.78599	-1.13e-08
2.78927	-1.24e-08
2.79255	-1.35e-08
2.79582	-1.45e-08
2.7991	-1.53e-08
2.80237	-1.58e-08
2.80565	-1.61e-08
2.80893	-1.61e-08
2.8122	-1.58e-08
2.81548	-1.54e-08
2.81875	-1.48e-08
2.82203	-1.41e-08
2.82531	-1.34e-08
2.82858	-1.25e-08
2.83186	-1.17e-08
2.83513	-1.08e-08
2.83841	-9.96e-09
2.84168	-9.2e-09
2.84496	-8.56e-09
2.84824	-8.07e-09
2.85151	-7.74e-09
2.85479	-7.58e-09
2.85806	-7.58e-09
2.86134	-7.71e-09
2.86462	-7.94e-09
2.86789	-8.24e-09
2.87117	-8.56e-09
2.87444	-8.88e-09
2.87772	-9.19e-09
2.881	-9.5e-09
2.88427	-9.83e-09
2.88755	-1.02e-08
2.89082	-1.06e-08
2.8941	-1.1e-08
2.89738	-1.14e-08
2.90065	-1.18e-08
2.90393	-1.21e-08
2.9072	-1.25e-08
2.91048	-1.27e-08
2.91375	-1.3e-08
2.91703	-1.32e-08
2.92031	-1.34e-08
2.92358	-1.36e-08
2.92686	-1.39e-08
2.93013	-1.42e-08
2.93341	-1.45e-08
2.93669	-1.5e-08
2.93996	-1.54e-08
2.94324	-1.59e-08
2.94651	-1.64e-08
2.94979	-1.69e-08
2.95307	-1.74e-08
2.95634	-1.79e-08
2.95962	-1.85e-08
2.96289	-1.9e-08
2.96617	-1.96e-08
2.96945	-2.01e-08
2.97272	-2.05e-08
2.976	-2.09e-08
2.97927	-2.11e-08
2.98255	-2.12e-08
2.98583	-2.1e-08
2.9891	-2.06e-08
2.99238	-1.99e-08
2.99565	-1.89e-08
2.99893	-1.77e-08
3.0022	-1.61e-08
3.00548	-1.43e-08
3.00876	-1.23e-08
3.01203	-1.03e-08
3.01531	-8.21e-09
3.01858	-6.23e-09
3.02186	-4.45e-09
3.02514	-2.94e-09
3.02841	-1.75e-09
3.03169	-9.04e-10
3.03496	-3.77e-10
3.03824	-1.37e-10
3.04152	-1.37e-10
3.04479	-3.25e-10
3.04807	-6.47e-10
3.05134	-1.05e-09
3.05462	-1.49e-09
3.0579	-1.88e-09
3.06117	-2.19e-09
3.06445	-2.32e-09
3.06772	-2.24e-09
3.071	-1.89e-09
3.07427	-1.24e-09
3.07755	-3.17e-10
3.08083	8.71e-10
3.0841	2.27e-09
3.08738	3.8e-09
3.09065	5.4e-09
3.09393	6.98e-09
3.09721	8.47e-09
3.10048	9.82e-09
3.10376	1.1e-08
3.10703	1.19e-08
3.11031	1.26e-08
3.11359	1.31e-08
3.11686	1.33e-08
3.12014	1.33e-08
3.12341	1.31e-08
3.12669	1.26e-08
3.12997	1.19e-08
3.13324	1.11e-08
3.13652	1.01e-08
3.13979	9.02e-09
3.14307	7.97e-09
3.14634	7e-09
3.14962	6.13e-09
3.1529	5.4e-09
3.15617	4.8e-09
3.15945	4.32e-09
3.16272	3.95e-09
3.166	3.67e-09
3.16928	3.45e-09
3.17255	3.29e-09
3.17583	3.14e-09
3.1791	3e-09
3.18238	2.82e-09
3.18566	2.58e-09
3.18893	2.24e-09
3.19221	1.79e-09
3.19548	1.23e-09
3.19876	5.65e-10
3.20204	-1.72e-10
3.20531	-9.43e-10
3.20859	-1.7e-09
3.21186	-2.4e-09
3.21514	-2.99e-09
3.21841	-3.42e-09
3.22169	-3.65e-09
3.22497	-3.67e-09
3.22824	-3.49e-09
3.23152	-3.14e-09
3.23479	-2.69e-09
3.23807	-2.22e-09
3.24135	-1.8e-09
3.24462	-1.52e-09
3.2479	-1.42e-09
3.25117	-1.53e-09
3.25445	-1.84e-09
3.25773	-2.33e-09
3.261	-2.95e-09
3.26428	-3.64e-09
3.26755	-4.34e-09
3.27083	-4.98e-09
3.27411	-5.54e-09
3.27738	-5.99e-09
3.28066	-6.35e-09
3.28393	-6.63e-09
3.28721	-6.87e-09
3.29049	-7.1e-09
3.29376	-7.34e-09
3.29704	-7.62e-09
3.30031	-7.92e-09
3.30359	-8.25e-09
3.30686	-8.6e-09
3.31014	-9e-09
3.31342	-9.45e-09
3.31669	-9.95e-09
3.31997	-1.05e-08
3.32324	-1.11e-08
3.32652	-1.16e-08
3.3298	-1.2e-08
3.33307	-1.21e-08
3.33635	-1.2e-08
3.33962	-1.16e-08
3.3429	-1.09e-08
3.34618	-1e-08
3.34945	-9.11e-09
3.35273	-8.27e-09
3.356	-7.66e-09
3.35928	-7.38e-09
3.36256	-7.47e-09
3.36583	-7.9e-09
3.36911	-8.6e-09
3.37238	-9.47e-09
3.37566	-1.04e-08
3.37893	-1.12e-08
3.38221	-1.2e-08
3.38549	-1.25e-08
3.38876	-1.28e-08
3.39204	-1.29e-08
3.39531	-1.28e-08
3.39859	-1.26e-08
3.40187	-1.22e-08
3.40514	-1.17e-08
3.40842	-1.12e-08
3.41169	-1.08e-08
3.41497	-1.04e-08
3.41825	-1.01e-08
3.42152	-1e-08
3.4248	-9.94e-09
3.42807	-9.94e-09
3.43135	-9.93e-09
3.43463	-9.83e-09
3.4379	-9.58e-09
3.44118	-9.13e-09
3.44445	-8.48e-09
3.44773	-7.7e-09
3.451	-6.86e-09
3.45428	-6.07e-09
3.45756	-5.44e-09
3.46083	-5.05e-09
3.46411	-4.92e-09
3.46738	-5.02e-09
3.47066	-5.28e-09
3.47394	-5.61e-09
3.47721	-5.88e-09
3.48049	-6.02e-09
3.48376	-5.95e-09
3.48704	-5.68e-09
3.49032	-5.22e-09
3.49359	-4.66e-09
3.49687	-4.05e-09
3.50014	-3.48e-09
3.50342	-2.99e-09
3.5067	-2.6e-09
3.50997	-2.29e-09
3.51325	-2.01e-09
3.51652	-1.71e-09
3.5198	-1.34e-09
3.52307	-8.8e-10
3.52635	-3.3e-10
3.52963	2.76e-10
3.5329	8.82e-10
3.53618	1.42e-09
3.53945	1.81e-09
3.54273	2e-09
3.54601	1.93e-09
3.54928	1.6e-09
3.55256	9.88e-10
3.55583	1.39e-10
3.55911	-8.97e-10
3.56239	-2.05e-09
3.56566	-3.24e-09
3.56894	-4.37e-09
3.57221	-5.39e-09
3.57549	-6.23e-09
3.57877	-6.86e-09
3.58204	-7.27e-09
3.58532	-7.49e-09
3.58859	-7.56e-09
3.59187	-7.55e-09
3.59515	-7.54e-09
3.59842	-7.6e-09
3.6017	-7.81e-09
3.60497	-8.23e-09
3.60825	-8.88e-09
3.61152	-9.74e-09
3.6148	-1.08e-08
3.61808	-1.19e-08
3.62135	-1.31e-08
3.62463	-1.41e-08
3.6279	-1.49e-08
3.63118	-1.53e-08
3.63446	-1.55e-08
3.63773	-1.53e-08
3.64101	-1.48e-08
3.64428	-1.4e-08
3.64756	-1.31e-08
3.65084	-1.23e-08
3.65411	-1.14e-08
3.65739	-1.07e-08
3.66066	-1.02e-08
3.66394	-9.86e-09
3.66722	-9.69e-09
3.67049	-9.68e-09
3.67377	-9.79e-09
3.67704	-1e-08
3.68032	-1.03e-08
3.68359	-1.07e-08
3.68687	-1.12e-08
3.69015	-1.17e-08
3.69342	-1.22e-08
3.6967	-1.28e-08
3.69997	-1.33e-08
3.70325	-1.37e-08
3.70653	-1.4e-08
3.7098	-1.41e-08
3.71308	-1.41e-08
3.71635	-1.4e-08
3.71963	-1.39e-08
3.72291	-1.36e-08
3.72618	-1.34e-08
3.72946	-1.3e-08
3.73273	-1.27e-08
3.73601	-1.22e-08
3.73929	-1.16e-08
3.74256	-1.09e-08
3.74584	-9.87e-09
3.74911	-8.65e-09
3.75239	-7.22e-09
3.75566	-5.64e-09
3.75894	-3.97e-09
3.76222	-2.31e-09
3.76549	-7.25e-10
3.76877	7.1e-10
3.77204	1.97e-09
3.77532	3.06e-09
3.7786	3.99e-09
3.78187	4.81e-09
3.78515	5.55e-09
3.78842	6.24e-09
3.7917	6.88e-09
3.79498	7.46e-09
3.79825	7.95e-09
3.80153	8.36e-09
3.8048	8.67e-09
3.80808	8.89e-09
3.81136	9.04e-09
3.81463	9.14e-09
3.81791	9.2e-09
3.82118	9.24e-09
3.82446	9.28e-09
3.82773	9.3e-09
3.83101	9.31e-09
3.83429	9.29e-09
3.83756	9.2e-09
3.84084	9e-09
3.84411	8.67e-09
3.84739	8.17e-09
3.85067	7.51e-09
3.85394	6.7e-09
3.85722	5.77e-09
3.86049	4.76e-09
3.86377	3.7e-09
3.86705	2.62e-09
3.87032	1.52e-09
3.8736	4.34e-10
3.87687	-6.22e-10
3.88015	-1.61e-09
3.88343	-2.5e-09
3.8867	-3.24e-09
3.88998	-3.8e-09
3.89325	-4.19e-09
3.89653	-4.41e-09
3.89981	-4.48e-09
3.90308	-4.45e-09
3.90636	-4.35e-09
3.90963	-4.23e-09
3.91291	-4.11e-09
3.91618	-4.03e-09
3.91946	-4.02e-09
3.92274	-4.1e-09
3.92601	-4.3e-09
3.92929	-4.62e-09
3.93256	-5.07e-09
3.93584	-5.61e-09
3.93912	-6.21e-09
3.94239	-6.83e-09
3.94567	-7.39e-09
3.94894	-7.87e-09
3.95222	-8.22e-09
3.9555	-8.44e-09
3.95877	-8.52e-09
3.96205	-8.48e-09
3.96532	-8.33e-09
3.9686	-8.1e-09
3.97188	-7.77e-09
3.97515	-7.37e-09
3.97843	-6.89e-09
3.9817	-6.35e-09
3.98498	-5.76e-09
3.98825	-5.15e-09
3.99153	-4.57e-09
3.99481	-4.04e-09
3.99808	-3.63e-09
4.00136	-3.37e-09
4.00463	-3.29e-09
4.00791	-3.41e-09
4.01119	-3.71e-09
4.01446	-4.16e-09
4.01774	-4.72e-09
4.02101	-5.33e-09
4.02429	-5.94e-09
4.02757	-6.5e-09
4.03084	-6.99e-09
4.03412	-7.4e-09
4.03739	-7.74e-09
4.04067	-8.04e-09
4.04395	-8.33e-09
4.04722	-8.66e-09
4.0505	-9.07e-09
4.05377	-9.59e-09
4.05705	-1.03e-08
4.06032	-1.11e-08
4.0636	-1.21e-08
4.06688	-1.32e-08
4.07015	-1.44e-08
4.07343	-1.57e-08
4.0767	-1.7e-08
4.07998	-1.81e-08
4.08326	-1.91e-08
4.08653	-1.98e-08
4.08981	-2.01e-08
4.09308	-2.01e-08
4.09636	-1.97e-08
4.09964	-1.9e-08
4.10291	-1.79e-08
4.10619	-1.66e-08
4.10946	-1.51e-08
4.11274	-1.36e-08
4.11602	-1.2e-08
4.11929	-1.05e-08
4.12257	-9.21e-09
4.12584	-8.16e-09
4.12912	-7.42e-09
4.13239	-7.02e-09
4.13567	-6.97e-09
4.13895	-7.24e-09
4.14222	-7.76e-09
4.1455	-8.46e-09
4.14877	-9.25e-09
4.15205	-1e-08
4.15533	-1.08e-08
4.1586	-1.15e-08
4.16188	-1.21e-08
4.16515	-1.27e-08
4.16843	-1.31e-08
4.17171	-1.35e-08
4.17498	-1.38e-08
4.17826	-1.4e-08
4.18153	-1.41e-08
4.18481	-1.41e-08
4.18809	-1.41e-08
4.19136	-1.4e-08
4.19464	-1.39e-08
4.19791	-1.37e-08
4.20119	-1.35e-08
4.20447	-1.32e-08
4.20774	-1.29e-08
4.21102	-1.26e-08
4.21429	-1.22e-08
4.21757	-1.19e-08
4.22084	-1.17e-08
4.22412	-1.16e-08
4.2274	-1.15e-08
4.23067	-1.15e-08
4.23395	-1.17e-08
4.23722	-1.18e-08
4.2405	-1.2e-08
4.24378	-1.21e-08
4.24705	-1.23e-08
4.25033	-1.24e-08
4.2536	-1.26e-08
4.25688	-1.27e-08
4.26016	-1.29e-08
4.26343	-1.3e-08
4.26671	-1.31e-08
4.26998	-1.32e-08
4.27326	-1.34e-08
4.27654	-1.34e-08
4.27981	-1.35e-08
4.28309	-1.37e-08
4.28636	-1.38e-08
4.28964	-1.39e-08
4.29291	-1.4e-08
4.29619	-1.39e-08
4.29947	-1.38e-08
4.30274	-1.35e-08
4.30602	-1.3e-08
4.30929	-1.22e-08
4.31257	-1.13e-08
4.31585	-1.02e-08
4.31912	-9.11e-09
4.3224	-8.04e-09
4.32567	-7.08e-09
4.32895	-6.29e-09
4.33223	-5.68e-09
4.3355	-5.26e-09
4.33878	-4.99e-09
4.34205	-4.82e-09
4.34533	-4.71e-09
4.34861	-4.6e-09
4.35188	-4.5e-09
4.35516	-4.39e-09
4.35843	-4.32e-09
4.36171	-4.29e-09
4.36498	-4.33e-09
4.36826	-4.43e-09
4.37154	-4.55e-09
4.37481	-4.64e-09
4.37809	-4.67e-09
4.38136	-4.59e-09
4.38464	-4.42e-09
4.38792	-4.19e-09
4.39119	-3.99e-09
4.39447	-3.9e-09
4.39774	-4e-09
4.40102	-4.36e-09
4.4043	-5e-09
4.40757	-5.92e-09
4.41085	-7.07e-09
4.41412	-8.4e-09
4.4174	-9.82e-09
4.42068	-1.13e-08
4.42395	-1.27e-08
4.42723	-1.39e-08
4.4305	-1.51e-08
4.43378	-1.61e-08
4.43705	-1.69e-08
4.44033	-1.76e-08
4.44361	-1.82e-08
4.44688	-1.87e-08
4.45016	-1.92e-08
4.45343	-1.96e-08
4.45671	-1.99e-08
4.45999	-2.01e-08
4.46326	-2.02e-08
4.46654	-2.01e-08
4.46981	-1.99e-08
4.47309	-1.96e-08
4.47637	-1.92e-08
4.47964	-1.88e-08
4.48292	-1.84e-08
4.48619	-1.8e-08
4.48947	-1.77e-08
4.49275	-1.73e-08
4.49602	-1.71e-08
4.4993	-1.68e-08
4.50257	-1.67e-08
4.50585	-1.66e-08
4.50913	-1.66e-08
4.5124	-1.67e-08
4.51568	-1.68e-08
4.51895	-1.68e-08
4.52223	-1.67e-08
4.5255	-1.64e-08
4.52878	-1.59e-08
4.53206	-1.5e-08
4.53533	-1.4e-08
4.53861	-1.27e-08
4.54188	-1.12e-08
4.54516	-9.77e-09
4.54844	-8.33e-09
4.55171	-6.99e-09
4.55499	-5.77e-09
4.55826	-4.7e-09
4.56154	-3.77e-09
4.56482	-2.98e-09
4.56809	-2.32e-09
4.57137	-1.82e-09
4.57464	-1.5e-09
4.57792	-1.39e-09
4.5812	-1.52e-09
4.58447	-1.87e-09
4.58775	-2.44e-09
4.59102	-3.16e-09
4.5943	-3.97e-09
4.59757	-4.78e-09
4.60085	-5.53e-09
4.60413	-6.14e-09
4.6074	-6.56e-09
4.61068	-6.76e-09
4.61395	-6.69e-09
4.61723	-6.31e-09
4.62051	-5.56e-09
4.62378	-4.36e-09
4.62706	-2.65e-09
4.63033	-3.76e-10
4.63361	2.43e-09
4.63689	5.68e-09
4.64016	9.2e-09
4.64344	1.28e-08
4.64671	1.62e-08
4.64999	1.92e-08
4.65327	2.18e-08
4.65654	2.38e-08
4.65982	2.52e-08
4.66309	2.62e-08
4.66637	2.69e-08
4.66964	2.71e-08
4.67292	2.72e-08
4.6762	2.7e-08
4.67947	2.65e-08
4.68275	2.59e-08
4.68602	2.52e-08
4.6893	2.44e-08
4.69258	2.37e-08
4.69585	2.3e-08
4.69913	2.24e-08
4.7024	2.19e-08
4.70568	2.14e-08
4.70896	2.09e-08
4.71223	2.04e-08
4.71551	1.97e-08
4.71878	1.89e-08
4.72206	1.81e-08
4.72534	1.71e-08
4.72861	1.61e-08
4.73189	1.5e-08
4.73516	1.39e-08
4.73844	1.27e-08
4.74171	1.16e-08
4.74499	1.04e-08
4.74827	9.12e-09
4.75154	7.87e-09
4.75482	6.64e-09
4.75809	5.48e-09
4.76137	4.45e-09
4.76465	3.6e-09
4.76792	2.93e-09
4.7712	2.45e-09
4.77447	2.1e-09
4.77775	1.82e-09
4.78103	1.54e-09
4.7843	1.19e-09
4.78758	7.52e-10
4.79085	2.04e-10
4.79413	-4.19e-10
4.79741	-1.06e-09
4.80068	-1.66e-09
4.80396	-2.13e-09
4.80723	-2.42e-09
4.81051	-2.48e-09
4.81379	-2.31e-09
4.81706	-1.92e-09
4.82034	-1.33e-09
4.82361	-5.96e-10
4.82689	2.31e-10
4.83016	1.1e-09
4.83344	1.97e-09
4.83672	2.82e-09
4.83999	3.62e-09
4.84327	4.39e-09
4.84654	5.13e-09
4.84982	5.84e-09
4.8531	6.5e-09
4.85637	7.08e-09
4.85965	7.54e-09
4.86292	7.81e-09
4.8662	7.84e-09
4.86948	7.6e-09
4.87275	7.09e-09
4.87603	6.35e-09
4.8793	5.45e-09
4.88258	4.48e-09
4.88586	3.57e-09
4.88913	2.79e-09
4.89241	2.24e-09
4.89568	1.96e-09
4.89896	1.96e-09
4.90223	2.22e-09
4.90551	2.69e-09
4.90879	3.32e-09
4.91206	4.04e-09
4.91534	4.82e-09
4.91861	5.62e-09
4.92189	6.44e-09
4.92517	7.29e-09
4.92844	8.18e-09
4.93172	9.11e-09
4.93499	1.01e-08
4.93827	1.1e-08
4.94155	1.19e-08
4.94482	1.26e-08
4.9481	1.32e-08
4.95137	1.35e-08
4.95465	1.35e-08
4.95793	1.32e-08
4.9612	1.27e-08
4.96448	1.19e-08
4.96775	1.1e-08
4.97103	1e-08
4.9743	9.1e-09
4.97758	8.25e-09
4.98086	7.52e-09
4.98413	6.9e-09
4.98741	6.38e-09
4.99068	5.92e-09
4.99396	5.51e-09
4.99724	5.15e-09
5.00051	4.86e-09
5.00379	4.69e-09
5.00706	4.68e-09
5.01034	4.88e-09
5.01362	5.35e-09
5.01689	6.09e-09
5.02017	7.06e-09
5.02344	8.21e-09
5.02672	9.43e-09
5.03	1.06e-08
5.03327	1.17e-08
5.03655	1.24e-08
5.03982	1.29e-08
5.0431	1.3e-08
5.04637	1.28e-08
5.04965	1.24e-08
5.05293	1.18e-08
5.0562	1.13e-08
5.05948	1.07e-08
5.06275	1.04e-08
5.06603	1.01e-08
5.06931	9.99e-09
5.07258	9.99e-09
5.07586	1e-08
5.07913	1.01e-08
5.08241	1.02e-08
5.08569	1.03e-08
5.08896	1.04e-08
5.09224	1.05e-08
5.09551	1.05e-08
5.09879	1.03e-08
5.10207	1.01e-08
5.10534	9.66e-09
5.10862	9.08e-09
5.11189	8.38e-09
5.11517	7.58e-09
5.11845	6.72e-09
5.12172	5.8e-09
5.125	4.8e-09
5.12827	3.7e-09
5.13155	2.44e-09
5.13482	1.02e-09
5.1381	-5.77e-10
5.14138	-2.31e-09
5.14465	-4.13e-09
5.14793	-5.92e-09
5.1512	-7.59e-09
5.15448	-9.01e-09
5.15776	-1.01e-08
5.16103	-1.07e-08
5.16431	-1.09e-08
5.16758	-1.05e-08
5.17086	-9.72e-09
5.17414	-8.46e-09
5.17741	-6.83e-09
5.18069	-4.92e-09
5.18396	-2.8e-09
5.18724	-5.48e-10
5.19052	1.75e-09
5.19379	4.03e-09
5.19707	6.26e-09
5.20034	8.39e-09
5.20362	1.04e-08
5.20689	1.23e-08
5.21017	1.41e-08
5.21345	1.57e-08
5.21672	1.71e-08
5.22	1.82e-08
5.22327	1.91e-08
5.22655	1.97e-08
5.22983	2e-08
5.2331	2.02e-08
5.23638	2.02e-08
5.23965	2.02e-08
5.24293	2.03e-08
5.24621	2.03e-08
5.24948	2.03e-08
5.25276	2.03e-08
5.25603	2.02e-08
5.25931	1.99e-08
5.26259	1.94e-08
5.26586	1.87e-08
5.26914	1.79e-08
5.27241	1.68e-08
5.27569	1.56e-08
5.27896	1.44e-08
5.28224	1.31e-08
5.28552	1.19e-08
5.28879	1.05e-08
5.29207	9.21e-09
5.29534	7.86e-09
5.29862	6.48e-09
5.3019	5.09e-09
5.30517	3.71e-09
5.30845	2.35e-09
5.31172	1.02e-09
5.315	-2.75e-10
5.31828	-1.54e-09
5.32155	-2.78e-09
5.32483	-3.99e-09
5.3281	-5.17e-09
5.33138	-6.32e-09
5.33466	-7.43e-09
5.33793	-8.5e-09
5.34121	-9.53e-09
5.34448	-1.05e-08
5.34776	-1.14e-08
5.35103	-1.23e-08
5.35431	-1.31e-08
5.35759	-1.39e-08
5.36086	-1.45e-08
5.36414	-1.5e-08
5.36741	-1.53e-08
5.37069	-1.54e-08
5.37397	-1.53e-08
5.37724	-1.49e-08
5.38052	-1.42e-08
5.38379	-1.32e-08
5.38707	-1.19e-08
5.39035	-1.04e-08
5.39362	-8.62e-09
5.3969	-6.76e-09
5.40017	-4.91e-09
5.40345	-3.16e-09
5.40673	-1.6e-09
5.41	-2.79e-10
5.41328	7.91e-10
5.41655	1.62e-09
5.41983	2.25e-09
5.42311	2.72e-09
5.42638	3.07e-09
5.42966	3.34e-09
5.43293	3.58e-09
5.43621	3.81e-09
5.43948	4.08e-09
5.44276	4.43e-09
5.44604	4.89e-09
5.44931	5.52e-09
5.45259	6.33e-09
5.45586	7.33e-09
5.45914	8.48e-09
5.46242	9.73e-09
5.46569	1.1e-08
5.46897	1.22e-08
5.47224	1.32e-08
5.47552	1.39e-08
5.4788	1.44e-08
5.48207	1.46e-08
5.48535	1.46e-08
5.48862	1.43e-08
5.4919	1.4e-08
5.49518	1.37e-08
5.49845	1.35e-08
5.50173	1.33e-08
5.505	1.31e-08
5.50828	1.3e-08
5.51155	1.28e-08
5.51483	1.25e-08
5.51811	1.21e-08
5.52138	1.14e-08
5.52466	1.06e-08
5.52793	9.59e-09
5.53121	8.51e-09
5.53449	7.42e-09
5.53776	6.42e-09
5.54104	5.6e-09
5.54431	5.04e-09
5.54759	4.76e-09
5.55087	4.74e-09
5.55414	4.93e-09
5.55742	5.21e-09
5.56069	5.46e-09
5.56397	5.57e-09
5.56725	5.43e-09
5.57052	5.01e-09
5.5738	4.29e-09
5.57707	3.33e-09
5.58035	2.2e-09
5.58362	1.01e-09
5.5869	-1.33e-10
5.59018	-1.13e-09
5.59345	-1.91e-09
5.59673	-2.42e-09
5.6	-2.63e-09
5.60328	-2.57e-09
5.60656	-2.28e-09
5.60983	-1.81e-09
5.61311	-1.25e-09
5.61638	-6.6e-10
5.61966	-1.32e-10
5.62294	2.71e-10
5.62621	4.97e-10
5.62949	5.23e-10
5.63276	3.5e-10
5.63604	7.51e-12
5.63932	-4.58e-10
5.64259	-9.92e-10
5.64587	-1.54e-09
5.64914	-2.08e-09
5.65242	-2.58e-09
5.65569	-3.05e-09
5.65897	-3.5e-09
5.66225	-3.97e-09
5.66552	-4.44e-09
5.6688	-4.94e-09
5.67207	-5.44e-09
5.67535	-5.93e-09
5.67863	-6.36e-09
5.6819	-6.71e-09
5.68518	-6.96e-09
5.68845	-7.08e-09
5.69173	-7.08e-09
5.69501	-7e-09
5.69828	-6.86e-09
5.70156	-6.71e-09
5.70483	-6.6e-09
5.70811	-6.55e-09
5.71139	-6.59e-09
5.71466	-6.7e-09
5.71794	-6.89e-09
5.72121	-7.13e-09
5.72449	-7.39e-09
5.72777	-7.64e-09
5.73104	-7.83e-09
5.73432	-7.91e-09
5.73759	-7.81e-09
5.74087	-7.47e-09
5.74414	-6.84e-09
5.74742	-5.93e-09
5.7507	-4.77e-09
5.75397	-3.42e-09
5.75725	-2e-09
5.76052	-6.15e-10
5.7638	6.55e-10
5.76708	1.74e-09
5.77035	2.61e-09
5.77363	3.24e-09
5.7769	3.64e-09
5.78018	3.79e-09
5.78346	3.7e-09
5.78673	3.35e-09
5.79001	2.74e-09
5.79328	1.88e-09
5.79656	7.84e-10
5.79984	-4.79e-10
5.80311	-1.83e-09
5.80639	-3.15e-09
5.80966	-4.34e-09
5.81294	-5.27e-09
5.81621	-5.87e-09
5.81949	-6.08e-09
5.82277	-5.92e-09
5.82604	-5.45e-09
5.82932	-4.78e-09
5.83259	-4.03e-09
5.83587	-3.31e-09
5.83915	-2.72e-09
5.84242	-2.31e-09
5.8457	-2.11e-09
5.84897	-2.09e-09
5.85225	-2.21e-09
5.85553	-2.39e-09
5.8588	-2.57e-09
5.86208	-2.66e-09
5.86535	-2.61e-09
5.86863	-2.37e-09
5.87191	-1.93e-09
5.87518	-1.31e-09
5.87846	-5.7e-10
5.88173	2.07e-10
5.88501	9.38e-10
5.88828	1.55e-09
5.89156	2.01e-09
5.89484	2.31e-09
5.89811	2.5e-09
5.90139	2.64e-09
5.90466	2.83e-09
5.90794	3.16e-09
5.91122	3.71e-09
5.91449	4.55e-09
5.91777	5.7e-09
5.92104	7.16e-09
5.92432	8.89e-09
5.9276	1.08e-08
5.93087	1.29e-08
5.93415	1.49e-08
5.93742	1.68e-08
5.9407	1.84e-08
5.94398	1.96e-08
5.94725	2.05e-08
5.95053	2.08e-08
5.9538	2.08e-08
5.95708	2.03e-08
5.96035	1.96e-08
5.96363	1.88e-08
5.96691	1.79e-08
5.97018	1.7e-08
5.97346	1.62e-08
5.97673	1.56e-08
5.98001	1.52e-08
5.98329	1.5e-08
5.98656	1.5e-08
5.98984	1.52e-08
5.99311	1.55e-08
5.99639	1.6e-08
5.99967	1.66e-08
6.00294	1.72e-08
6.00622	1.79e-08
6.00949	1.85e-08
6.01277	1.91e-08
6.01605	1.96e-08
6.01932	2e-08
6.0226	2.03e-08
6.02587	2.06e-08
6.02915	2.07e-08
6.03243	2.09e-08
6.0357	2.1e-08
6.03898	2.13e-08
6.04225	2.16e-08
6.04553	2.19e-08
6.0488	2.23e-08
6.05208	2.27e-08
6.05536	2.29e-08
6.05863	2.3e-08
6.06191	2.3e-08
6.06518	2.29e-08
6.06846	2.28e-08
6.07174	2.27e-08
6.07501	2.27e-08
6.07829	2.27e-08
6.08156	2.28e-08
6.08484	2.28e-08
6.08812	2.26e-08
6.09139	2.23e-08
6.09467	2.18e-08
6.09794	2.11e-08
6.10122	2.03e-08
6.1045	1.95e-08
6.10777	1.88e-08
6.11105	1.82e-08
6.11432	1.77e-08
6.1176	1.72e-08
6.12087	1.68e-08
6.12415	1.63e-08
6.12743	1.57e-08
6.1307	1.5e-08
6.13398	1.44e-08
6.13725	1.37e-08
6.14053	1.31e-08
6.14381	1.27e-08
6.14708	1.24e-08
6.15036	1.23e-08
6.15363	1.24e-08
6.15691	1.27e-08
6.16019	1.31e-08
6.16346	1.36e-08
6.16674	1.42e-08
6.17001	1.48e-08
6.17329	1.55e-08
6.17657	1.61e-08
6.17984	1.66e-08
6.18312	1.69e-08
6.18639	1.71e-08
6.18967	1.69e-08
6.19294	1.65e-08
6.19622	1.58e-08
6.1995	1.49e-08
6.20277	1.37e-08
6.20605	1.25e-08
6.20932	1.12e-08
6.2126	1.01e-08
6.21588	9.1e-09
6.21915	8.29e-09
6.22243	7.68e-09
6.2257	7.24e-09
6.22898	6.91e-09
6.23226	6.63e-09
6.23553	6.31e-09
6.23881	5.9e-09
6.24208	5.33e-09
6.24536	4.59e-09
6.24864	3.69e-09
6.25191	2.7e-09
6.25519	1.67e-09
6.25846	6.89e-10
6.26174	-1.63e-10
6.26501	-8.35e-10
6.26829	-1.29e-09
6.27157	-1.53e-09
6.27484	-1.55e-09
6.27812	-1.38e-09
6.28139	-1.04e-09
6.28467	-5.77e-10
6.28795	-2.77e-11
6.29122	5.53e-10
6.2945	1.11e-09
6.29777	1.57e-09
6.30105	1.9e-09
6.30433	2.05e-09
6.3076	2.01e-09
6.31088	1.79e-09
6.31415	1.45e-09
6.31743	1.03e-09
6.32071	6.19e-10
6.32398	2.88e-10
6.32726	9.59e-11
6.33053	7.68e-11
6.33381	2.3e-10
6.33709	5.22e-10
6.34036	8.93e-10
6.34364	1.27e-09
6.34691	1.59e-09
6.35019	1.79e-09
6.35346	1.82e-09
6.35674	1.66e-09
6.36002	1.3e-09
6.36329	7.55e-10
6.36657	4.24e-11
6.36984	-7.86e-10
6.37312	-1.66e-09
6.3764	-2.51e-09
6.37967	-3.23e-09
6.38295	-3.75e-09
6.38622	-4.01e-09
6.3895	-3.99e-09
6.39278	-3.72e-09
6.39605	-3.26e-09
6.39933	-2.71e-09
6.4026	-2.17e-09
6.40588	-1.7e-09
6.40916	-1.34e-09
6.41243	-1.09e-09
6.41571	-9.02e-10
6.41898	-7.24e-10
6.42226	-5.03e-10
6.42553	-2.06e-10
6.42881	1.75e-10
6.43209	6.21e-10
6.43536	1.1e-09
6.43864	1.57e-09
6.44191	2.01e-09
6.44519	2.36e-09
6.44847	2.62e-09
6.45174	2.75e-09
6.45502	2.76e-09
6.45829	2.63e-09
6.46157	2.38e-09
6.46485	2.02e-09
6.46812	1.59e-09
6.4714	1.12e-09
6.47467	6.5e-10
6.47795	1.9e-10
6.48123	-2.51e-10
[truncated: 5,939 more rows]

## Sheet: EDFig6c
Enustun et al - raw data for ED Figure 6c
volume (mL)	dRI		volume (mL)	Molar Mass (g/mol)
-0.0741173	3.53e-09		13.1114	49290.4
-0.0708414	4.44e-09		13.1147	49326.1
-0.0675655	4.83e-09		13.118	49396.4
-0.0642896	4.66e-09		13.1213	49501.2
-0.0610137	4.06e-09		13.1245	49625.3
-0.0577378	3.22e-09		13.1278	49748.6
-0.0544618	2.31e-09		13.1311	49856.9
-0.0511859	1.41e-09		13.1344	49946.2
-0.04791	5.25e-10		13.1376	50020
-0.0446341	-3.15e-10		13.1409	50087.5
-0.0413582	-1.1e-09		13.1442	50158.7
-0.0380823	-1.8e-09		13.1475	50238.7
-0.0348064	-2.43e-09		13.1507	50325.1
-0.0315304	-2.99e-09		13.154	50408.2
-0.0282545	-3.48e-09		13.1573	50481.4
-0.0249786	-3.93e-09		13.1606	50544.9
-0.0217027	-4.36e-09		13.1639	50601.2
-0.0184268	-4.77e-09		13.1671	50654.1
-0.0151509	-5.13e-09		13.1704	50709.2
-0.011875	-5.39e-09		13.1737	50772.1
-0.00859905	-5.48e-09		13.177	50847.4
-0.00532314	-5.4e-09		13.1802	50937
-0.00204722	-5.23e-09		13.1835	51038.4
0.00122869	-5.08e-09		13.1868	51142.9
0.00450461	-5.01e-09		13.1901	51240.8
0.00778052	-5.08e-09		13.1933	51327.4
0.0110564	-5.26e-09		13.1966	51399.5
0.0143323	-5.5e-09		13.1999	51472.5
0.0176083	-5.75e-09		13.2032	51558.3
0.0208842	-5.94e-09		13.2064	51649.3
0.0241601	-5.95e-09		13.2097	51738.8
0.027436	-5.66e-09		13.213	51826.8
0.0307119	-4.98e-09		13.2163	51910.8
0.0339878	-3.89e-09		13.2195	51981.5
0.0372637	-2.49e-09		13.2228	52038.2
0.0405397	-1e-09		13.2261	52097
0.0438156	3.21e-10		13.2294	52171.3
0.0470915	1.24e-09		13.2326	52255
0.0503674	1.57e-09		13.2359	52334.4
0.0536433	1.31e-09		13.2392	52402.3
0.0569192	6.9e-10		13.2425	52461.9
0.0601951	-4.77e-11		13.2457	52520.5
0.0634711	-7.47e-10		13.249	52582.3
0.066747	-1.33e-09		13.2523	52643.4
0.0700229	-1.76e-09		13.2556	52698.7
0.0732988	-2.07e-09		13.2589	52748.6
0.0765747	-2.33e-09		13.2621	52796.4
0.0798506	-2.59e-09		13.2654	52843.7
0.0831265	-2.88e-09		13.2687	52889.1
0.0864025	-3.26e-09		13.272	52928.6
0.0896784	-3.72e-09		13.2752	52958.5
0.0929543	-4.29e-09		13.2785	52979.6
0.0962302	-4.94e-09		13.2818	52998.1
0.0995061	-5.66e-09		13.2851	53019.2
0.102782	-6.38e-09		13.2883	53042.3
0.106058	-7.01e-09		13.2916	53065.5
0.109334	-7.52e-09		13.2949	53088.1
0.11261	-7.96e-09		13.2982	53108.8
0.115886	-8.37e-09		13.3014	53125.8
0.119162	-8.76e-09		13.3047	53137.1
0.122438	-9.13e-09		13.308	53140.1
0.125713	-9.46e-09		13.3113	53133.9
0.128989	-9.75e-09		13.3145	53120
0.132265	-9.95e-09		13.3178	53100.5
0.135541	-9.96e-09		13.3211	53077.4
0.138817	-9.61e-09		13.3244	53052.6
0.142093	-8.83e-09		13.3276	53029.9
0.145369	-7.77e-09		13.3309	53012.4
0.148645	-6.65e-09		13.3342	53000.3
0.151921	-5.71e-09		13.3375	52991.1
0.155197	-5.12e-09		13.3408	52982.9
0.158473	-4.91e-09		13.344	52980.6
0.161748	-4.93e-09		13.3473	52976.6
0.165024	-4.94e-09		13.3506	52970.1
0.1683	-4.77e-09		13.3539	52962.4
0.171576	-4.37e-09		13.3571	52959.7
0.174852	-3.82e-09		13.3604	52960.9
0.178128	-3.2e-09		13.3637	52960.6
0.181404	-2.68e-09		13.367	52954.2
0.18468	-2.41e-09		13.3702	52940.8
0.187956	-2.44e-09		13.3735	52925.7
0.191232	-2.68e-09		13.3768	52919.1
0.194508	-2.99e-09		13.3801	52928.1
0.197784	-3.27e-09		13.3833	52952.2
0.201059	-3.54e-09		13.3866	52987.7
0.204335	-3.9e-09		13.3899	53027.3
0.207611	-4.4e-09		13.3932	53061.2
0.210887	-4.92e-09		13.3964	53079.4
0.214163	-5.23e-09		13.3997	53078.2
0.217439	-5.19e-09		13.403	53063.5
0.220715	-4.86e-09		13.4063	53043.5
0.223991	-4.45e-09		13.4095	53021.9
0.227267	-4.12e-09		13.4128	52997.2
0.230543	-3.94e-09		13.4161	52967.1
0.233819	-3.91e-09		13.4194	52930.4
0.237094	-3.98e-09		13.4226	52888
0.24037	-4.1e-09		13.4259	52844.7
0.243646	-4.19e-09		13.4292	52806.5
0.246922	-4.21e-09		13.4325	52777.6
0.250198	-4.17e-09		13.4358	52759.2
0.253474	-4.15e-09		13.439	52748.2
0.25675	-4.15e-09		13.4423	52736.1
0.260026	-4.12e-09		13.4456	52714
0.263302	-3.98e-09		13.4489	52681.1
0.266578	-3.77e-09		13.4521	52643.9
0.269854	-3.56e-09		13.4554	52607.5
0.27313	-3.42e-09		13.4587	52573.2
0.276405	-3.43e-09		13.462	52540.5
0.279681	-3.65e-09		13.4652	52508.3
0.282957	-4.04e-09		13.4685	52475.8
0.286233	-4.39e-09		13.4718	52444.5
0.289509	-4.41e-09		13.4751	52415.7
0.292785	-3.94e-09		13.4783	52387.6
0.296061	-3.12e-09		13.4816	52357.6
0.299337	-2.24e-09		13.4849	52326
0.302613	-1.54e-09		13.4882	52295.8
0.305889	-1.1e-09		13.4914	52270.6
0.309165	-8.33e-10		13.4947	52251.3
0.312441	-6.07e-10		13.498	52239
0.315716	-3.63e-10		13.5013	52236.2
0.318992	-1.7e-10		13.5045	52243.2
0.322268	-1.89e-10		13.5078	52256.9
0.325544	-5.8e-10		13.5111	52271.1
0.32882	-1.32e-09		13.5144	52279
0.332096	-2.13e-09		13.5176	52274.6
0.335372	-2.7e-09		13.5209	52252.5
0.338648	-2.91e-09		13.5242	52212.1
0.341924	-2.82e-09		13.5275	52163.6
0.3452	-2.6e-09		13.5308	52124.6
0.348476	-2.37e-09		13.534	52107.1
0.351751	-2.18e-09		13.5373	52110.3
0.355027	-2.08e-09		13.5406	52127.1
0.358303	-2.07e-09		13.5439	52151.4
0.361579	-2.17e-09		13.5471	52178
0.364855	-2.37e-09		13.5504	52202.4
0.368131	-2.64e-09		13.5537	52214.9
0.371407	-2.92e-09		13.557	52200
0.374683	-3.18e-09		13.5602	52152.5
0.377959	-3.4e-09		13.5635	52087.9
0.381235	-3.7e-09		13.5668	52027.7
0.384511	-4.18e-09		13.5701	51984.7
0.387787	-4.85e-09		13.5733	51961.2
0.391062	-5.58e-09		13.5766	51951.8
0.394338	-6.19e-09		13.5799	51945
0.397614	-6.57e-09		13.5832	51930.9
0.40089	-6.77e-09		13.5864	51908.1
0.404166	-6.89e-09		13.5897	51879.3
0.407442	-7e-09		13.593	51846.1
0.410718	-7.09e-09		13.5963	51809.8
0.413994	-7.15e-09		13.5995	51776
0.41727	-7.14e-09		13.6028	51753.9
0.420546	-7.08e-09		13.6061	51746
0.423822	-6.97e-09		13.6094	51745.7
0.427098	-6.87e-09		13.6127	51743.5
0.430373	-6.84e-09		13.6159	51734.2
0.433649	-6.9e-09		13.6192	51719.4
0.436925	-7.03e-09		13.6225	51707.9
0.440201	-7.16e-09		13.6258	51710.1
0.443477	-7.25e-09		13.629	51725.8
0.446753	-7.3e-09		13.6323	51747.9
0.450029	-7.33e-09		13.6356	51772.1
0.453305	-7.34e-09		13.6389	51783.1
0.456581	-7.33e-09		13.6421	51764.7
0.459857	-7.34e-09		13.6454	51718.6
0.463133	-7.45e-09		13.6487	51660.2
0.466408	-7.73e-09		13.652	51601.2
0.469684	-8.2e-09		13.6552	51544.4
0.47296	-8.77e-09		13.6585	51489.4
0.476236	-9.32e-09		13.6618	51437.1
0.479512	-9.77e-09		13.6651	51388.6
0.482788	-1.01e-08		13.6683	51344.5
0.486064	-1.04e-08		13.6716	51306.7
0.48934	-1.05e-08		13.6749	51276.7
0.492616	-1.06e-08		13.6782	51253.4
0.495892	-1.06e-08		13.6814	51234.4
0.499168	-1.06e-08		13.6847	51218.3
0.502444	-1.04e-08		13.688	51205.3
0.505719	-1.01e-08		13.6913	51195.2
0.508995	-9.73e-09		13.6945	51184
0.512271	-9.37e-09		13.6978	51169.2
0.515547	-9.03e-09		13.7011	51151.2
0.518823	-8.75e-09		13.7044	51127.6
0.522099	-8.52e-09		13.7077	51092.7
0.525375	-8.32e-09		13.7109	51046.9
0.528651	-8.1e-09		13.7142	50998.3
0.531927	-7.83e-09		13.7175	50953
0.535203	-7.53e-09		13.7208	50912.8
0.538479	-7.2e-09		13.724	50879.1
0.541754	-6.85e-09		13.7273	50853.1
0.54503	-6.49e-09		13.7306	50835.8
0.548306	-6.16e-09		13.7339	50826.8
0.551582	-5.89e-09		13.7371	50819.5
0.554858	-5.75e-09		13.7404	50804.1
0.558134	-5.75e-09		13.7437	50777.9
0.56141	-5.87e-09		13.747	50746
0.564686	-6.02e-09		13.7502	50711.4
0.567962	-6.14e-09		13.7535	50672.5
0.571238	-6.23e-09		13.7568	50629
0.574514	-6.3e-09		13.7601	50588.2
0.57779	-6.35e-09		13.7633	50559.1
0.581065	-6.41e-09		13.7666	50541.7
0.584341	-6.48e-09		13.7699	50526.2
0.587617	-6.57e-09		13.7732	50506.7
0.590893	-6.67e-09		13.7764	50489.9
0.594169	-6.77e-09		13.7797	50487.1
0.597445	-6.83e-09		13.783	50501.1
0.600721	-6.86e-09		13.7863	50525.6
0.603997	-6.86e-09		13.7896	50552.5
0.607273	-6.86e-09		13.7928	50570.8
0.610549	-6.88e-09		13.7961	50572.1
0.613825	-6.91e-09		13.7994	50558.1
0.617101	-6.91e-09		13.8027	50539.4
0.620376	-6.75e-09		13.8059	50526.2
0.623652	-6.37e-09		13.8092	50518.6
0.626928	-5.77e-09		13.8125	50508.6
0.630204	-5.04e-09		13.8158	50489.7
0.63348	-4.26e-09		13.819	50463.6
0.636756	-3.52e-09		13.8223	50435.6
0.640032	-2.92e-09		13.8256	50407.5
0.643308	-2.61e-09		13.8289	50373.4
0.646584	-2.65e-09		13.8321	50324.4
0.64986	-2.94e-09		13.8354	50261.8
0.653136	-3.26e-09		13.8387	50196.8
0.656411	-3.38e-09		13.842	50139.6
0.659687	-3.15e-09		13.8452	50091.3
0.662963	-2.62e-09		13.8485	50047.1
0.666239	-1.94e-09		13.8518	50007.6
0.669515	-1.33e-09		13.8551	49980.1
0.672791	-9.5e-10		13.8583	49968.9
0.676067	-8.77e-10		13.8616	49973
0.679343	-1.06e-09		13.8649	49988.5
0.682619	-1.42e-09		13.8682	50008.5
0.685895	-1.88e-09		13.8714	50025.5
0.689171	-2.4e-09		13.8747	50040
0.692447	-2.94e-09		13.878	50059.3
0.695722	-3.42e-09		13.8813	50087.4
0.698998	-3.81e-09		13.8846	50122.7
0.702274	-4.13e-09		13.8878	50160.1
0.70555	-4.41e-09		13.8911	50186.4
0.708826	-4.69e-09		13.8944	50186.4
0.712102	-5.06e-09		13.8977	50156.1
0.715378	-5.6e-09		13.9009	50108.3
0.718654	-6.31e-09		13.9042	50060.9
0.72193	-7.14e-09		13.9075	50025.2
0.725206	-7.96e-09		13.9108	50001.6
0.728482	-8.7e-09		13.914	49980
0.731758	-9.29e-09		13.9173	49946.3
0.735033	-9.73e-09		13.9206	49892
0.738309	-1e-08		13.9239	49819.8
0.741585	-1.03e-08		13.9271	49741.1
0.744861	-1.04e-08		13.9304	49672
0.748137	-1.06e-08		13.9337	49628
0.751413	-1.07e-08		13.937	49615.9
0.754689	-1.08e-08		13.9402	49630.6
0.757965	-1.08e-08		13.9435	49663.4
0.761241	-1.07e-08		13.9468	49697.5
0.764517	-1.05e-08		13.9501	49716.3
0.767793	-1.02e-08		13.9533	49717
0.771068	-9.85e-09		13.9566	49707.5
0.774344	-9.48e-09		13.9599	49697.8
0.77762	-9.09e-09		13.9632	49697.1
0.780896	-8.67e-09		13.9664	49710.8
0.784172	-8.25e-09		13.9697	49735.3
0.787448	-7.84e-09		13.973	49760.3
0.790724	-7.45e-09		13.9763	49778.9
0.794	-7.1e-09		13.9796	49790.4
0.797276	-6.78e-09		13.9828	49791
0.800552	-6.43e-09		13.9861	49776.8
0.803828	-5.96e-09		13.9894	49757.8
0.807104	-5.37e-09		13.9927	49756.3
0.810379	-4.69e-09		13.9959	49796.3
0.813655	-4.06e-09		13.9992	49884.4
0.816931	-3.58e-09		14.0025	50005.1
0.820207	-3.36e-09		14.0058	50132.3
0.823483	-3.44e-09		14.009	50242.8
0.826759	-3.7e-09		14.0123	50319.8
0.830035	-3.95e-09		14.0156	50349.2
0.833311	-4.05e-09		14.0189	50327.2
0.836587	-4.03e-09		14.0221	50275.4
0.839863	-4.02e-09		14.0254	50228.8
0.843139	-4.09e-09		14.0287	50207.9
0.846414	-4.27e-09		14.032	50212.6
0.84969	-4.53e-09		14.0352	50226.2
0.852966	-4.85e-09		14.0385	50224.9
0.856242	-5.23e-09		14.0418	50185.5
0.859518	-5.68e-09		14.0451	50099.3
0.862794	-6.22e-09		14.0483	49980.1
0.86607	-6.83e-09		14.0516	49853.7
0.869346	-7.48e-09		14.0549	49737
0.872622	-8.08e-09		14.0582	49631.6
0.875898	-8.62e-09		14.0615	49536.5
0.879174	-9.1e-09		14.0647	49457.8
0.88245	-9.54e-09		14.068	49402.4
0.885725	-9.88e-09		14.0713	49368.9
0.889001	-9.98e-09		14.0746	49318
0.892277	-9.68e-09
0.895553	-8.92e-09
0.898829	-7.79e-09
0.902105	-6.48e-09
0.905381	-5.16e-09
0.908657	-3.99e-09
0.911933	-3.16e-09
0.915209	-2.78e-09
0.918485	-2.89e-09
0.921761	-3.32e-09
0.925036	-3.85e-09
0.928312	-4.24e-09
0.931588	-4.31e-09
0.934864	-4.02e-09
0.93814	-3.49e-09
0.941416	-2.86e-09
0.944692	-2.25e-09
0.947968	-1.78e-09
0.951244	-1.57e-09
0.95452	-1.69e-09
0.957796	-2.11e-09
0.961071	-2.72e-09
0.964347	-3.4e-09
0.967623	-4.08e-09
0.970899	-4.72e-09
0.974175	-5.29e-09
0.977451	-5.74e-09
0.980727	-6.04e-09
0.984003	-6.17e-09
0.987279	-6.13e-09
0.990555	-6e-09
0.993831	-5.88e-09
0.997107	-5.87e-09
1.00038	-6.05e-09
1.00366	-6.41e-09
1.00693	-6.86e-09
1.01021	-7.29e-09
1.01349	-7.65e-09
1.01676	-7.9e-09
1.02004	-8.07e-09
1.02331	-8.2e-09
1.02659	-8.27e-09
1.02987	-8.23e-09
1.03314	-7.99e-09
1.03642	-7.53e-09
1.03969	-6.97e-09
1.04297	-6.51e-09
1.04625	-6.3e-09
1.04952	-6.43e-09
1.0528	-6.89e-09
1.05607	-7.54e-09
1.05935	-8.18e-09
1.06262	-8.63e-09
1.0659	-8.8e-09
1.06918	-8.67e-09
1.07245	-8.38e-09
1.07573	-8.05e-09
1.079	-7.82e-09
1.08228	-7.71e-09
1.08556	-7.71e-09
1.08883	-7.82e-09
1.09211	-8.06e-09
1.09538	-8.4e-09
1.09866	-8.7e-09
1.10194	-8.86e-09
1.10521	-8.83e-09
1.10849	-8.67e-09
1.11176	-8.42e-09
1.11504	-8.14e-09
1.11832	-7.82e-09
1.12159	-7.49e-09
1.12487	-7.18e-09
1.12814	-6.91e-09
1.13142	-6.72e-09
1.13469	-6.64e-09
1.13797	-6.67e-09
1.14125	-6.8e-09
1.14452	-6.99e-09
1.1478	-7.26e-09
1.15107	-7.58e-09
1.15435	-7.91e-09
1.15763	-8.19e-09
1.1609	-8.37e-09
1.16418	-8.45e-09
1.16745	-8.49e-09
1.17073	-8.52e-09
1.17401	-8.58e-09
1.17728	-8.64e-09
1.18056	-8.62e-09
1.18383	-8.44e-09
1.18711	-8.11e-09
1.19039	-7.72e-09
1.19366	-7.32e-09
1.19694	-6.98e-09
1.20021	-6.71e-09
1.20349	-6.51e-09
1.20677	-6.35e-09
1.21004	-6.1e-09
1.21332	-5.57e-09
1.21659	-4.67e-09
1.21987	-3.53e-09
1.22314	-2.37e-09
1.22642	-1.4e-09
1.2297	-8.08e-10
1.23297	-6.79e-10
1.23625	-9.52e-10
1.23952	-1.5e-09
1.2428	-2.22e-09
1.24608	-3.05e-09
1.24935	-3.9e-09
1.25263	-4.73e-09
1.2559	-5.48e-09
1.25918	-6.11e-09
1.26246	-6.63e-09
1.26573	-7.05e-09
1.26901	-7.4e-09
1.27228	-7.71e-09
1.27556	-7.99e-09
1.27884	-8.22e-09
1.28211	-8.34e-09
1.28539	-8.31e-09
1.28866	-8.13e-09
1.29194	-7.9e-09
1.29521	-7.66e-09
1.29849	-7.42e-09
1.30177	-7.11e-09
1.30504	-6.7e-09
1.30832	-6.21e-09
1.31159	-5.75e-09
1.31487	-5.45e-09
1.31815	-5.41e-09
1.32142	-5.61e-09
1.3247	-5.95e-09
1.32797	-6.29e-09
1.33125	-6.57e-09
1.33453	-6.81e-09
1.3378	-7.03e-09
1.34108	-7.24e-09
1.34435	-7.48e-09
1.34763	-7.76e-09
1.35091	-8.04e-09
1.35418	-8.24e-09
1.35746	-8.27e-09
1.36073	-8.06e-09
1.36401	-7.53e-09
1.36728	-6.76e-09
1.37056	-5.92e-09
1.37384	-5.25e-09
1.37711	-4.86e-09
1.38039	-4.76e-09
1.38366	-4.84e-09
1.38694	-5.02e-09
1.39022	-5.22e-09
1.39349	-5.37e-09
1.39677	-5.48e-09
1.40004	-5.57e-09
1.40332	-5.7e-09
1.4066	-5.91e-09
1.40987	-6.22e-09
1.41315	-6.64e-09
1.41642	-7.17e-09
1.4197	-7.73e-09
1.42298	-8.24e-09
1.42625	-8.59e-09
1.42953	-8.75e-09
1.4328	-8.76e-09
1.43608	-8.66e-09
1.43935	-8.52e-09
1.44263	-8.41e-09
1.44591	-8.4e-09
1.44918	-8.57e-09
1.45246	-8.89e-09
1.45573	-9.28e-09
1.45901	-9.61e-09
1.46229	-9.8e-09
1.46556	-9.83e-09
1.46884	-9.65e-09
1.47211	-9.22e-09
1.47539	-8.53e-09
1.47867	-7.71e-09
1.48194	-6.93e-09
1.48522	-6.38e-09
1.48849	-6.18e-09
1.49177	-6.34e-09
1.49505	-6.73e-09
1.49832	-7.18e-09
1.5016	-7.59e-09
1.50487	-7.88e-09
1.50815	-7.96e-09
1.51143	-7.82e-09
1.5147	-7.55e-09
1.51798	-7.25e-09
1.52125	-7.03e-09
1.52453	-6.95e-09
1.5278	-7.01e-09
1.53108	-7.12e-09
1.53436	-7.17e-09
1.53763	-7.13e-09
1.54091	-7.03e-09
1.54418	-6.93e-09
1.54746	-6.94e-09
1.55074	-7.11e-09
1.55401	-7.44e-09
1.55729	-7.83e-09
1.56056	-8.2e-09
1.56384	-8.57e-09
1.56712	-8.95e-09
1.57039	-9.37e-09
1.57367	-9.82e-09
1.57694	-1.03e-08
1.58022	-1.08e-08
1.5835	-1.12e-08
1.58677	-1.13e-08
1.59005	-1.09e-08
1.59332	-9.99e-09
1.5966	-8.63e-09
1.59987	-7.11e-09
1.60315	-5.63e-09
1.60643	-4.33e-09
1.6097	-3.28e-09
1.61298	-2.47e-09
1.61625	-1.88e-09
1.61953	-1.5e-09
1.62281	-1.37e-09
1.62608	-1.61e-09
1.62936	-2.24e-09
1.63263	-3.14e-09
1.63591	-4.02e-09
1.63919	-4.66e-09
1.64246	-5.04e-09
1.64574	-5.27e-09
1.64901	-5.45e-09
1.65229	-5.66e-09
1.65557	-5.92e-09
1.65884	-6.22e-09
1.66212	-6.44e-09
1.66539	-6.55e-09
1.66867	-6.58e-09
1.67194	-6.6e-09
1.67522	-6.66e-09
1.6785	-6.75e-09
1.68177	-6.85e-09
1.68505	-6.93e-09
1.68832	-6.96e-09
1.6916	-6.93e-09
1.69488	-6.75e-09
1.69815	-6.36e-09
1.70143	-5.75e-09
1.7047	-5.02e-09
1.70798	-4.3e-09
1.71126	-3.7e-09
1.71453	-3.29e-09
1.71781	-3.15e-09
1.72108	-3.32e-09
1.72436	-3.82e-09
1.72764	-4.51e-09
1.73091	-5.23e-09
1.73419	-5.84e-09
1.73746	-6.37e-09
1.74074	-6.86e-09
1.74401	-7.35e-09
1.74729	-7.82e-09
1.75057	-8.19e-09
1.75384	-8.41e-09
1.75712	-8.48e-09
1.76039	-8.45e-09
1.76367	-8.38e-09
1.76695	-8.35e-09
1.77022	-8.4e-09
1.7735	-8.58e-09
1.77677	-8.82e-09
1.78005	-8.95e-09
1.78333	-8.86e-09
1.7866	-8.55e-09
1.78988	-8.16e-09
1.79315	-7.8e-09
1.79643	-7.57e-09
1.79971	-7.48e-09
1.80298	-7.42e-09
1.80626	-7.22e-09
1.80953	-6.81e-09
1.81281	-6.3e-09
1.81609	-5.81e-09
1.81936	-5.42e-09
1.82264	-5.16e-09
1.82591	-5.04e-09
1.82919	-5.09e-09
1.83246	-5.31e-09
1.83574	-5.69e-09
1.83902	-6.15e-09
1.84229	-6.61e-09
1.84557	-7.05e-09
1.84884	-7.45e-09
1.85212	-7.75e-09
1.8554	-7.82e-09
1.85867	-7.6e-09
1.86195	-7.14e-09
1.86522	-6.56e-09
1.8685	-5.93e-09
1.87178	-5.34e-09
1.87505	-4.83e-09
1.87833	-4.45e-09
1.8816	-4.22e-09
1.88488	-4.11e-09
1.88816	-4.12e-09
1.89143	-4.23e-09
1.89471	-4.5e-09
1.89798	-4.97e-09
1.90126	-5.59e-09
1.90453	-6.15e-09
1.90781	-6.44e-09
1.91109	-6.41e-09
1.91436	-6.19e-09
1.91764	-5.96e-09
1.92091	-5.85e-09
1.92419	-5.86e-09
1.92747	-5.91e-09
1.93074	-5.92e-09
1.93402	-5.84e-09
1.93729	-5.63e-09
1.94057	-5.29e-09
1.94385	-4.83e-09
1.94712	-4.33e-09
1.9504	-3.83e-09
1.95367	-3.42e-09
1.95695	-3.23e-09
1.96023	-3.34e-09
1.9635	-3.73e-09
1.96678	-4.18e-09
1.97005	-4.56e-09
1.97333	-4.77e-09
1.9766	-4.75e-09
1.97988	-4.38e-09
1.98316	-3.63e-09
1.98643	-2.66e-09
1.98971	-1.71e-09
1.99298	-9.74e-10
1.99626	-5.6e-10
1.99954	-4.79e-10
2.00281	-6.39e-10
2.00609	-9.11e-10
2.00936	-1.19e-09
2.01264	-1.41e-09
2.01592	-1.52e-09
2.01919	-1.5e-09
2.02247	-1.4e-09
2.02574	-1.28e-09
2.02902	-1.2e-09
2.0323	-1.19e-09
2.03557	-1.26e-09
2.03885	-1.4e-09
2.04212	-1.6e-09
2.0454	-1.82e-09
2.04867	-2.06e-09
2.05195	-2.33e-09
2.05523	-2.69e-09
2.0585	-3.17e-09
2.06178	-3.71e-09
2.06505	-4.22e-09
2.06833	-4.59e-09
2.07161	-4.76e-09
2.07488	-4.75e-09
2.07816	-4.58e-09
2.08143	-4.26e-09
2.08471	-3.79e-09
2.08799	-3.26e-09
2.09126	-2.72e-09
2.09454	-2.25e-09
2.09781	-1.96e-09
2.10109	-1.92e-09
2.10437	-2.13e-09
2.10764	-2.49e-09
2.11092	-2.85e-09
2.11419	-3.19e-09
2.11747	-3.55e-09
2.12075	-3.95e-09
2.12402	-4.34e-09
2.1273	-4.57e-09
2.13057	-4.49e-09
2.13385	-4.09e-09
2.13712	-3.42e-09
2.1404	-2.63e-09
2.14368	-1.81e-09
2.14695	-1.05e-09
2.15023	-3.9e-10
2.1535	1.17e-10
2.15678	4.09e-10
2.16006	4.45e-10
2.16333	2.64e-10
2.16661	-2.91e-11
2.16988	-3.27e-10
2.17316	-5.43e-10
2.17644	-6.02e-10
2.17971	-4.76e-10
2.18299	-2.08e-10
2.18626	1.15e-10
2.18954	4.11e-10
2.19282	5.99e-10
2.19609	6.03e-10
2.19937	4.29e-10
2.20264	1.91e-10
2.20592	-5.51e-13
2.20919	-1.39e-10
2.21247	-2.79e-10
2.21575	-4.66e-10
2.21902	-7.27e-10
2.2223	-1.09e-09
2.22557	-1.58e-09
2.22885	-2.09e-09
2.23213	-2.46e-09
2.2354	-2.58e-09
2.23868	-2.53e-09
2.24195	-2.43e-09
2.24523	-2.43e-09
2.24851	-2.64e-09
2.25178	-3.16e-09
2.25506	-3.94e-09
2.25833	-4.8e-09
2.26161	-5.56e-09
2.26489	-6.16e-09
2.26816	-6.6e-09
2.27144	-6.9e-09
2.27471	-7.05e-09
2.27799	-7.08e-09
2.28126	-7.02e-09
2.28454	-6.95e-09
2.28782	-6.92e-09
2.29109	-6.96e-09
2.29437	-7.04e-09
2.29764	-7.05e-09
2.30092	-6.88e-09
2.3042	-6.51e-09
2.30747	-5.99e-09
2.31075	-5.38e-09
2.31402	-4.74e-09
2.3173	-4.13e-09
2.32058	-3.62e-09
2.32385	-3.3e-09
2.32713	-3.29e-09
2.3304	-3.57e-09
2.33368	-4.01e-09
2.33696	-4.45e-09
2.34023	-4.82e-09
2.34351	-5.11e-09
2.34678	-5.3e-09
2.35006	-5.34e-09
2.35333	-5.12e-09
2.35661	-4.62e-09
2.35989	-3.89e-09
2.36316	-3.07e-09
2.36644	-2.36e-09
2.36971	-1.96e-09
2.37299	-2.02e-09
2.37627	-2.48e-09
2.37954	-3.14e-09
2.38282	-3.82e-09
2.38609	-4.41e-09
2.38937	-4.87e-09
2.39265	-5.19e-09
2.39592	-5.4e-09
2.3992	-5.57e-09
2.40247	-5.82e-09
2.40575	-6.21e-09
2.40903	-6.69e-09
2.4123	-7.19e-09
2.41558	-7.62e-09
2.41885	-7.98e-09
2.42213	-8.32e-09
2.42541	-8.67e-09
2.42868	-9.03e-09
2.43196	-9.34e-09
2.43523	-9.52e-09
2.43851	-9.45e-09
2.44178	-9.05e-09
2.44506	-8.27e-09
2.44834	-7.09e-09
2.45161	-5.58e-09
2.45489	-3.9e-09
2.45816	-2.24e-09
2.46144	-7.49e-10
2.46472	4.61e-10
2.46799	1.36e-09
2.47127	1.99e-09
2.47454	2.47e-09
2.47782	2.89e-09
2.4811	3.3e-09
2.48437	3.67e-09
2.48765	3.94e-09
2.49092	4.02e-09
2.4942	3.88e-09
2.49748	3.54e-09
2.50075	3.02e-09
2.50403	2.31e-09
2.5073	1.44e-09
2.51058	5.43e-10
2.51385	-3.12e-10
2.51713	-1.13e-09
2.52041	-1.94e-09
2.52368	-2.75e-09
2.52696	-3.53e-09
2.53023	-4.21e-09
2.53351	-4.75e-09
2.53679	-5.16e-09
2.54006	-5.48e-09
2.54334	-5.76e-09
2.54661	-6.04e-09
2.54989	-6.34e-09
2.55317	-6.65e-09
2.55644	-6.95e-09
2.55972	-7.26e-09
2.56299	-7.56e-09
2.56627	-7.86e-09
2.56955	-8.14e-09
2.57282	-8.39e-09
2.5761	-8.56e-09
2.57937	-8.58e-09
2.58265	-8.41e-09
2.58592	-8.09e-09
2.5892	-7.74e-09
2.59248	-7.46e-09
2.59575	-7.32e-09
2.59903	-7.41e-09
2.6023	-7.77e-09
2.60558	-8.35e-09
2.60886	-9.01e-09
2.61213	-9.63e-09
2.61541	-1.02e-08
2.61868	-1.06e-08
2.62196	-1.11e-08
2.62524	-1.14e-08
2.62851	-1.17e-08
2.63179	-1.19e-08
2.63506	-1.21e-08
2.63834	-1.21e-08
2.64162	-1.21e-08
2.64489	-1.2e-08
2.64817	-1.17e-08
2.65144	-1.13e-08
2.65472	-1.07e-08
2.65799	-1e-08
2.66127	-9.34e-09
2.66455	-8.7e-09
2.66782	-8.18e-09
2.6711	-7.88e-09
2.67437	-7.9e-09
2.67765	-8.22e-09
2.68093	-8.7e-09
2.6842	-9.18e-09
2.68748	-9.55e-09
2.69075	-9.73e-09
2.69403	-9.77e-09
2.69731	-9.75e-09
2.70058	-9.77e-09
2.70386	-9.85e-09
2.70713	-9.95e-09
2.71041	-9.97e-09
2.71369	-9.88e-09
2.71696	-9.72e-09
2.72024	-9.57e-09
2.72351	-9.52e-09
2.72679	-9.65e-09
2.73007	-9.95e-09
2.73334	-1.04e-08
2.73662	-1.08e-08
2.73989	-1.11e-08
2.74317	-1.15e-08
2.74644	-1.19e-08
2.74972	-1.23e-08
2.753	-1.26e-08
2.75627	-1.3e-08
2.75955	-1.33e-08
2.76282	-1.36e-08
2.7661	-1.38e-08
2.76938	-1.37e-08
2.77265	-1.32e-08
2.77593	-1.22e-08
2.7792	-1.07e-08
2.78248	-8.66e-09
2.78576	-6.26e-09
2.78903	-3.72e-09
2.79231	-1.27e-09
2.79558	9.16e-10
2.79886	2.72e-09
2.80214	4.03e-09
2.80541	4.68e-09
2.80869	4.57e-09
2.81196	3.78e-09
2.81524	2.56e-09
2.81851	1.18e-09
2.82179	-2.07e-10
2.82507	-1.51e-09
2.82834	-2.67e-09
2.83162	-3.63e-09
2.83489	-4.34e-09
2.83817	-4.78e-09
2.84145	-4.91e-09
2.84472	-4.75e-09
2.848	-4.37e-09
2.85127	-3.89e-09
2.85455	-3.4e-09
2.85783	-2.94e-09
2.8611	-2.55e-09
2.86438	-2.25e-09
2.86765	-2.11e-09
2.87093	-2.19e-09
2.87421	-2.49e-09
2.87748	-2.96e-09
2.88076	-3.51e-09
2.88403	-4.12e-09
2.88731	-4.75e-09
2.89058	-5.26e-09
2.89386	-5.5e-09
2.89714	-5.45e-09
2.90041	-5.2e-09
2.90369	-4.89e-09
2.90696	-4.6e-09
2.91024	-4.3e-09
2.91352	-3.92e-09
2.91679	-3.38e-09
2.92007	-2.74e-09
2.92334	-2.12e-09
2.92662	-1.7e-09
2.9299	-1.61e-09
2.93317	-1.87e-09
2.93645	-2.32e-09
2.93972	-2.76e-09
2.943	-3.11e-09
2.94628	-3.39e-09
2.94955	-3.65e-09
2.95283	-3.87e-09
2.9561	-3.95e-09
2.95938	-3.81e-09
2.96265	-3.5e-09
2.96593	-3.13e-09
2.96921	-2.8e-09
2.97248	-2.61e-09
2.97576	-2.64e-09
2.97903	-2.83e-09
2.98231	-3.07e-09
2.98559	-3.23e-09
2.98886	-3.25e-09
2.99214	-3.12e-09
2.99541	-2.85e-09
2.99869	-2.53e-09
3.00197	-2.3e-09
3.00524	-2.3e-09
3.00852	-2.59e-09
3.01179	-3.14e-09
3.01507	-3.79e-09
3.01835	-4.4e-09
3.02162	-4.91e-09
3.0249	-5.32e-09
3.02817	-5.67e-09
3.03145	-5.98e-09
3.03473	-6.28e-09
3.038	-6.59e-09
3.04128	-6.95e-09
3.04455	-7.39e-09
3.04783	-7.9e-09
3.0511	-8.39e-09
3.05438	-8.75e-09
3.05766	-8.97e-09
3.06093	-9.08e-09
3.06421	-9.12e-09
3.06748	-9.06e-09
3.07076	-8.84e-09
3.07404	-8.44e-09
3.07731	-7.94e-09
3.08059	-7.49e-09
3.08386	-7.25e-09
3.08714	-7.33e-09
3.09042	-7.75e-09
3.09369	-8.34e-09
3.09697	-8.92e-09
3.10024	-9.37e-09
3.10352	-9.66e-09
3.1068	-9.77e-09
3.11007	-9.73e-09
3.11335	-9.59e-09
3.11662	-9.42e-09
3.1199	-9.28e-09
3.12317	-9.19e-09
3.12645	-9.18e-09
3.12973	-9.27e-09
3.133	-9.48e-09
3.13628	-9.82e-09
3.13955	-1.02e-08
3.14283	-1.06e-08
3.14611	-1.07e-08
3.14938	-1.07e-08
3.15266	-1.06e-08
3.15593	-1.06e-08
3.15921	-1.06e-08
3.16249	-1.06e-08
3.16576	-1.06e-08
3.16904	-1.05e-08
3.17231	-1.04e-08
3.17559	-1.02e-08
3.17887	-1.02e-08
3.18214	-1.02e-08
3.18542	-1.02e-08
3.18869	-1.01e-08
3.19197	-9.65e-09
3.19524	-8.97e-09
3.19852	-8.21e-09
3.2018	-7.48e-09
3.20507	-6.84e-09
3.20835	-6.34e-09
3.21162	-6.02e-09
3.2149	-5.97e-09
3.21818	-6.25e-09
3.22145	-6.8e-09
3.22473	-7.49e-09
3.228	-8.2e-09
3.23128	-8.89e-09
3.23456	-9.51e-09
3.23783	-9.99e-09
3.24111	-1.03e-08
3.24438	-1.03e-08
3.24766	-1.01e-08
3.25094	-9.81e-09
3.25421	-9.47e-09
3.25749	-9.19e-09
3.26076	-9.05e-09
3.26404	-9.09e-09
3.26731	-9.31e-09
3.27059	-9.65e-09
3.27387	-1e-08
3.27714	-1.04e-08
3.28042	-1.07e-08
3.28369	-1.1e-08
3.28697	-1.12e-08
3.29025	-1.13e-08
3.29352	-1.12e-08
3.2968	-1.1e-08
3.30007	-1.05e-08
3.30335	-9.83e-09
3.30663	-9.23e-09
3.3099	-8.82e-09
3.31318	-8.66e-09
3.31645	-8.63e-09
3.31973	-8.54e-09
3.32301	-8.23e-09
3.32628	-7.74e-09
3.32956	-7.18e-09
3.33283	-6.68e-09
3.33611	-6.35e-09
3.33939	-6.22e-09
3.34266	-6.27e-09
3.34594	-6.39e-09
3.34921	-6.53e-09
3.35249	-6.7e-09
3.35576	-6.88e-09
3.35904	-7e-09
3.36232	-6.99e-09
3.36559	-6.86e-09
3.36887	-6.73e-09
3.37214	-6.7e-09
3.37542	-6.86e-09
3.3787	-7.17e-09
3.38197	-7.48e-09
3.38525	-7.61e-09
3.38852	-7.53e-09
3.3918	-7.29e-09
3.39508	-7.02e-09
3.39835	-6.79e-09
3.40163	-6.68e-09
3.4049	-6.72e-09
3.40818	-6.87e-09
3.41146	-7.09e-09
3.41473	-7.32e-09
3.41801	-7.58e-09
3.42128	-7.82e-09
3.42456	-7.99e-09
3.42783	-8.01e-09
3.43111	-7.89e-09
3.43439	-7.7e-09
3.43766	-7.5e-09
3.44094	-7.36e-09
3.44421	-7.36e-09
3.44749	-7.59e-09
3.45077	-8.07e-09
3.45404	-8.66e-09
3.45732	-9.18e-09
3.46059	-9.52e-09
3.46387	-9.65e-09
3.46715	-9.63e-09
3.47042	-9.47e-09
3.4737	-9.16e-09
3.47697	-8.7e-09
3.48025	-8.2e-09
3.48353	-7.82e-09
3.4868	-7.64e-09
3.49008	-7.62e-09
3.49335	-7.62e-09
3.49663	-7.54e-09
3.4999	-7.35e-09
3.50318	-7.08e-09
3.50646	-6.78e-09
3.50973	-6.44e-09
3.51301	-6.05e-09
3.51628	-5.6e-09
3.51956	-5.1e-09
3.52284	-4.59e-09
3.52611	-4.11e-09
3.52939	-3.73e-09
3.53266	-3.47e-09
3.53594	-3.36e-09
3.53922	-3.39e-09
3.54249	-3.56e-09
3.54577	-3.85e-09
3.54904	-4.2e-09
3.55232	-4.46e-09
3.5556	-4.45e-09
3.55887	-4.16e-09
3.56215	-3.7e-09
3.56542	-3.17e-09
3.5687	-2.63e-09
3.57197	-2.1e-09
3.57525	-1.61e-09
3.57853	-1.25e-09
3.5818	-1.12e-09
3.58508	-1.27e-09
3.58835	-1.57e-09
3.59163	-1.81e-09
3.59491	-1.86e-09
3.59818	-1.81e-09
3.60146	-1.82e-09
3.60473	-2.01e-09
3.60801	-2.35e-09
3.61129	-2.72e-09
3.61456	-2.97e-09
3.61784	-3.02e-09
3.62111	-2.87e-09
3.62439	-2.57e-09
3.62767	-2.24e-09
3.63094	-1.99e-09
3.63422	-1.88e-09
3.63749	-1.92e-09
3.64077	-2.09e-09
3.64405	-2.33e-09
3.64732	-2.63e-09
3.6506	-2.99e-09
3.65387	-3.4e-09
3.65715	-3.84e-09
3.66042	-4.28e-09
3.6637	-4.73e-09
3.66698	-5.23e-09
3.67025	-5.77e-09
3.67353	-6.32e-09
3.6768	-6.78e-09
3.68008	-7.1e-09
3.68336	-7.25e-09
3.68663	-7.31e-09
3.68991	-7.37e-09
3.69318	-7.49e-09
3.69646	-7.73e-09
3.69974	-8.09e-09
3.70301	-8.51e-09
3.70629	-8.93e-09
3.70956	-9.31e-09
3.71284	-9.63e-09
3.71612	-9.88e-09
3.71939	-1.01e-08
3.72267	-1.02e-08
3.72594	-1.03e-08
3.72922	-1.02e-08
3.73249	-1e-08
3.73577	-9.63e-09
3.73905	-9e-09
3.74232	-8.16e-09
3.7456	-7.22e-09
3.74887	-6.34e-09
3.75215	-5.63e-09
3.75543	-5.19e-09
3.7587	-5.03e-09
3.76198	-5.08e-09
3.76525	-5.3e-09
3.76853	-5.65e-09
3.77181	-6.09e-09
3.77508	-6.54e-09
3.77836	-6.97e-09
3.78163	-7.37e-09
3.78491	-7.73e-09
3.78819	-8.03e-09
3.79146	-8.27e-09
3.79474	-8.46e-09
3.79801	-8.65e-09
3.80129	-8.86e-09
3.80456	-9.14e-09
3.80784	-9.5e-09
3.81112	-9.96e-09
3.81439	-1.05e-08
3.81767	-1.11e-08
3.82094	-1.16e-08
3.82422	-1.21e-08
3.8275	-1.25e-08
3.83077	-1.28e-08
3.83405	-1.28e-08
3.83732	-1.27e-08
3.8406	-1.25e-08
3.84388	-1.22e-08
3.84715	-1.18e-08
3.85043	-1.14e-08
3.8537	-1.11e-08
3.85698	-1.09e-08
3.86026	-1.07e-08
3.86353	-1.05e-08
3.86681	-9.98e-09
3.87008	-9.32e-09
3.87336	-8.64e-09
3.87663	-8.05e-09
3.87991	-7.63e-09
3.88319	-7.39e-09
3.88646	-7.26e-09
3.88974	-7.12e-09
3.89301	-6.99e-09
3.89629	-6.95e-09
3.89957	-7.1e-09
3.90284	-7.37e-09
3.90612	-7.56e-09
3.90939	-7.45e-09
3.91267	-7.01e-09
3.91595	-6.37e-09
3.91922	-5.74e-09
3.9225	-5.28e-09
3.92577	-5.06e-09
3.92905	-5.04e-09
3.93233	-5.05e-09
3.9356	-4.96e-09
3.93888	-4.78e-09
3.94215	-4.55e-09
3.94543	-4.33e-09
3.94871	-4.2e-09
3.95198	-4.2e-09
3.95526	-4.41e-09
3.95853	-4.81e-09
3.96181	-5.34e-09
3.96508	-5.91e-09
3.96836	-6.44e-09
3.97164	-6.88e-09
3.97491	-7.18e-09
3.97819	-7.3e-09
3.98146	-7.26e-09
3.98474	-7.14e-09
3.98802	-7.03e-09
3.99129	-6.96e-09
3.99457	-6.91e-09
3.99784	-6.88e-09
4.00112	-6.8e-09
4.0044	-6.61e-09
4.00767	-6.27e-09
4.01095	-5.85e-09
4.01422	-5.48e-09
4.0175	-5.26e-09
4.02078	-5.3e-09
4.02405	-5.56e-09
4.02733	-5.92e-09
4.0306	-6.24e-09
4.03388	-6.48e-09
4.03715	-6.65e-09
4.04043	-6.81e-09
4.04371	-7.02e-09
4.04698	-7.3e-09
4.05026	-7.59e-09
4.05353	-7.71e-09
4.05681	-7.51e-09
4.06009	-7.07e-09
4.06336	-6.62e-09
4.06664	-6.3e-09
4.06991	-6.1e-09
4.07319	-5.93e-09
4.07647	-5.73e-09
4.07974	-5.5e-09
4.08302	-5.25e-09
4.08629	-4.95e-09
4.08957	-4.52e-09
4.09285	-3.83e-09
4.09612	-2.88e-09
4.0994	-1.77e-09
4.10267	-6.5e-10
4.10595	3.61e-10
4.10922	1.2e-09
4.1125	1.82e-09
4.11578	2.13e-09
4.11905	2.1e-09
4.12233	1.76e-09
4.1256	1.21e-09
4.12888	5.16e-10
4.13216	-3.07e-10
4.13543	-1.27e-09
4.13871	-2.36e-09
4.14198	-3.48e-09
4.14526	-4.55e-09
4.14854	-5.44e-09
4.15181	-6.13e-09
4.15509	-6.59e-09
4.15836	-6.85e-09
4.16164	-6.97e-09
4.16492	-7.02e-09
4.16819	-7.08e-09
4.17147	-7.22e-09
4.17474	-7.41e-09
4.17802	-7.65e-09
4.18129	-7.91e-09
4.18457	-8.2e-09
4.18785	-8.49e-09
4.19112	-8.73e-09
4.1944	-8.79e-09
4.19767	-8.63e-09
4.20095	-8.27e-09
4.20423	-7.81e-09
4.2075	-7.29e-09
4.21078	-6.76e-09
4.21405	-6.32e-09
4.21733	-6.05e-09
4.22061	-6.02e-09
4.22388	-6.18e-09
4.22716	-6.43e-09
4.23043	-6.71e-09
4.23371	-6.96e-09
4.23699	-7.21e-09
4.24026	-7.46e-09
4.24354	-7.73e-09
4.24681	-8.04e-09
4.25009	-8.38e-09
4.25337	-8.7e-09
4.25664	-8.97e-09
4.25992	-9.15e-09
4.26319	-9.26e-09
4.26647	-9.33e-09
4.26974	-9.39e-09
4.27302	-9.44e-09
4.2763	-9.48e-09
4.27957	-9.51e-09
4.28285	-9.54e-09
4.28612	-9.56e-09
4.2894	-9.57e-09
4.29268	-9.59e-09
4.29595	-9.62e-09
4.29923	-9.7e-09
4.3025	-9.88e-09
4.30578	-1.02e-08
4.30906	-1.06e-08
4.31233	-1.11e-08
4.31561	-1.17e-08
4.31888	-1.21e-08
4.32216	-1.26e-08
4.32544	-1.3e-08
4.32871	-1.34e-08
4.33199	-1.38e-08
4.33526	-1.41e-08
4.33854	-1.44e-08
4.34181	-1.46e-08
4.34509	-1.46e-08
4.34837	-1.43e-08
4.35164	-1.38e-08
4.35492	-1.33e-08
4.35819	-1.27e-08
4.36147	-1.24e-08
4.36475	-1.22e-08
4.36802	-1.22e-08
4.3713	-1.23e-08
4.37457	-1.25e-08
4.37785	-1.27e-08
4.38113	-1.27e-08
4.3844	-1.26e-08
4.38768	-1.24e-08
4.39095	-1.22e-08
4.39423	-1.2e-08
4.39751	-1.17e-08
4.40078	-1.14e-08
4.40406	-1.11e-08
4.40733	-1.09e-08
4.41061	-1.06e-08
4.41388	-1.02e-08
4.41716	-9.61e-09
4.42044	-8.74e-09
4.42371	-7.69e-09
4.42699	-6.56e-09
4.43026	-5.48e-09
4.43354	-4.54e-09
4.43682	-3.9e-09
4.44009	-3.68e-09
4.44337	-3.95e-09
4.44664	-4.63e-09
4.44992	-5.56e-09
4.4532	-6.56e-09
4.45647	-7.43e-09
4.45975	-8e-09
4.46302	-8.16e-09
4.4663	-7.91e-09
4.46958	-7.37e-09
4.47285	-6.74e-09
4.47613	-6.19e-09
4.4794	-5.81e-09
4.48268	-5.58e-09
4.48595	-5.48e-09
4.48923	-5.44e-09
4.49251	-5.41e-09
4.49578	-5.32e-09
4.49906	-5.12e-09
4.50233	-4.91e-09
4.50561	-4.82e-09
4.50889	-4.93e-09
4.51216	-5.2e-09
4.51544	-5.55e-09
4.51871	-5.89e-09
4.52199	-6.12e-09
4.52527	-6.15e-09
4.52854	-5.88e-09
4.53182	-5.33e-09
4.53509	-4.62e-09
4.53837	-3.89e-09
4.54165	-3.26e-09
4.54492	-2.8e-09
4.5482	-2.55e-09
4.55147	-2.45e-09
4.55475	-2.44e-09
4.55803	-2.49e-09
4.5613	-2.61e-09
4.56458	-2.77e-09
4.56785	-2.88e-09
4.57113	-2.85e-09
4.5744	-2.71e-09
4.57768	-2.55e-09
4.58096	-2.51e-09
4.58423	-2.69e-09
4.58751	-3.11e-09
4.59078	-3.68e-09
4.59406	-4.27e-09
4.59734	-4.83e-09
4.60061	-5.35e-09
4.60389	-5.84e-09
4.60716	-6.29e-09
4.61044	-6.7e-09
4.61372	-7.06e-09
4.61699	-7.38e-09
4.62027	-7.67e-09
4.62354	-7.92e-09
4.62682	-8.11e-09
4.6301	-8.19e-09
4.63337	-8.14e-09
4.63665	-7.99e-09
4.63992	-7.82e-09
4.6432	-7.68e-09
4.64647	-7.65e-09
4.64975	-7.74e-09
4.65303	-7.93e-09
4.6563	-8.13e-09
4.65958	-8.31e-09
4.66285	-8.46e-09
4.66613	-8.62e-09
4.66941	-8.81e-09
4.67268	-9.05e-09
4.67596	-9.34e-09
4.67923	-9.66e-09
4.68251	-9.95e-09
4.68579	-1.02e-08
4.68906	-1.03e-08
4.69234	-1.04e-08
4.69561	-1.06e-08
4.69889	-1.08e-08
4.70217	-1.09e-08
4.70544	-1.1e-08
4.70872	-1.11e-08
4.71199	-1.13e-08
4.71527	-1.15e-08
4.71854	-1.18e-08
4.72182	-1.21e-08
4.7251	-1.24e-08
4.72837	-1.24e-08
4.73165	-1.22e-08
4.73492	-1.18e-08
4.7382	-1.13e-08
4.74148	-1.08e-08
4.74475	-1.04e-08
4.74803	-1.01e-08
4.7513	-9.95e-09
4.75458	-9.8e-09
4.75786	-9.63e-09
4.76113	-9.43e-09
4.76441	-9.18e-09
4.76768	-8.89e-09
4.77096	-8.57e-09
4.77424	-8.24e-09
4.77751	-7.91e-09
4.78079	-7.59e-09
4.78406	-7.29e-09
4.78734	-7.02e-09
4.79061	-6.77e-09
4.79389	-6.5e-09
4.79717	-6.21e-09
4.80044	-5.95e-09
4.80372	-5.79e-09
4.80699	-5.79e-09
4.81027	-5.95e-09
4.81355	-6.22e-09
4.81682	-6.51e-09
4.8201	-6.79e-09
4.82337	-7.02e-09
4.82665	-7.21e-09
4.82993	-7.35e-09
4.8332	-7.41e-09
4.83648	-7.41e-09
4.83975	-7.37e-09
4.84303	-7.35e-09
4.84631	-7.36e-09
4.84958	-7.4e-09
4.85286	-7.44e-09
4.85613	-7.44e-09
4.85941	-7.39e-09
4.86269	-7.3e-09
4.86596	-7.22e-09
4.86924	-7.17e-09
4.87251	-7.15e-09
4.87579	-7.19e-09
4.87906	-7.27e-09
4.88234	-7.42e-09
4.88562	-7.66e-09
4.88889	-7.99e-09
4.89217	-8.35e-09
4.89544	-8.69e-09
4.89872	-9e-09
4.902	-9.3e-09
4.90527	-9.57e-09
4.90855	-9.76e-09
4.91182	-9.79e-09
4.9151	-9.6e-09
4.91838	-9.19e-09
4.92165	-8.59e-09
4.92493	-7.83e-09
4.9282	-6.97e-09
4.93148	-6.08e-09
4.93476	-5.26e-09
4.93803	-4.52e-09
4.94131	-3.73e-09
4.94458	-2.72e-09
4.94786	-1.5e-09
4.95113	-2.86e-10
4.95441	6.3e-10
4.95769	1.03e-09
4.96096	8.48e-10
4.96424	2.15e-10
4.96751	-6.11e-10
4.97079	-1.44e-09
4.97407	-2.21e-09
4.97734	-2.93e-09
4.98062	-3.65e-09
4.98389	-4.38e-09
4.98717	-5.13e-09
4.99045	-5.91e-09
4.99372	-6.75e-09
4.997	-7.6e-09
5.00027	-8.35e-09
5.00355	-8.87e-09
5.00683	-9.12e-09
5.0101	-9.14e-09
5.01338	-9e-09
5.01665	-8.78e-09
5.01993	-8.54e-09
5.0232	-8.3e-09
5.02648	-8.08e-09
5.02976	-7.93e-09
5.03303	-7.88e-09
5.03631	-7.95e-09
5.03958	-8.06e-09
5.04286	-8.07e-09
5.04614	-7.93e-09
5.04941	-7.7e-09
5.05269	-7.48e-09
5.05596	-7.36e-09
5.05924	-7.38e-09
5.06252	-7.45e-09
5.06579	-7.45e-09
5.06907	-7.32e-09
5.07234	-7.11e-09
5.07562	-6.91e-09
5.0789	-6.8e-09
5.08217	-6.84e-09
5.08545	-7.02e-09
5.08872	-7.19e-09
5.092	-7.16e-09
5.09527	-6.89e-09
5.09855	-6.48e-09
5.10183	-6.03e-09
5.1051	-5.61e-09
5.10838	-5.25e-09
5.11165	-4.99e-09
5.11493	-4.91e-09
5.11821	-5.09e-09
5.12148	-5.55e-09
5.12476	-6.24e-09
5.12803	-6.99e-09
5.13131	-7.68e-09
5.13459	-8.18e-09
5.13786	-8.5e-09
5.14114	-8.66e-09
5.14441	-8.73e-09
5.14769	-8.75e-09
5.15097	-8.79e-09
5.15424	-8.92e-09
5.15752	-9.16e-09
5.16079	-9.45e-09
5.16407	-9.7e-09
5.16735	-9.8e-09
5.17062	-9.77e-09
5.1739	-9.71e-09
5.17717	-9.76e-09
5.18045	-9.97e-09
5.18372	-1.03e-08
5.187	-1.07e-08
5.19028	-1.1e-08
5.19355	-1.11e-08
5.19683	-1.12e-08
5.2001	-1.14e-08
5.20338	-1.16e-08
5.20666	-1.18e-08
5.20993	-1.21e-08
5.21321	-1.22e-08
5.21648	-1.23e-08
5.21976	-1.22e-08
5.22304	-1.22e-08
5.22631	-1.22e-08
5.22959	-1.25e-08
5.23286	-1.27e-08
5.23614	-1.29e-08
5.23942	-1.31e-08
5.24269	-1.31e-08
5.24597	-1.3e-08
5.24924	-1.28e-08
5.25252	-1.27e-08
5.25579	-1.27e-08
5.25907	-1.29e-08
5.26235	-1.32e-08
5.26562	-1.35e-08
5.2689	-1.38e-08
5.27217	-1.41e-08
5.27545	-1.43e-08
5.27873	-1.45e-08
5.282	-1.47e-08
5.28528	-1.47e-08
5.28855	-1.47e-08
5.29183	-1.46e-08
5.29511	-1.45e-08
5.29838	-1.44e-08
5.30166	-1.43e-08
5.30493	-1.41e-08
5.30821	-1.39e-08
5.31149	-1.36e-08
5.31476	-1.32e-08
5.31804	-1.29e-08
5.32131	-1.28e-08
5.32459	-1.27e-08
5.32786	-1.28e-08
5.33114	-1.29e-08
5.33442	-1.28e-08
5.33769	-1.25e-08
5.34097	-1.2e-08
5.34424	-1.13e-08
5.34752	-1.04e-08
5.3508	-9.32e-09
5.35407	-8.23e-09
5.35735	-7.23e-09
5.36062	-6.4e-09
5.3639	-5.8e-09
5.36718	-5.49e-09
5.37045	-5.48e-09
5.37373	-5.73e-09
5.377	-6.19e-09
5.38028	-6.8e-09
5.38356	-7.54e-09
5.38683	-8.32e-09
5.39011	-9.06e-09
5.39338	-9.74e-09
5.39666	-1.04e-08
5.39993	-1.09e-08
5.40321	-1.15e-08
5.40649	-1.22e-08
5.40976	-1.28e-08
5.41304	-1.35e-08
5.41631	-1.4e-08
5.41959	-1.44e-08
5.42287	-1.45e-08
5.42614	-1.44e-08
5.42942	-1.41e-08
5.43269	-1.37e-08
5.43597	-1.32e-08
5.43925	-1.25e-08
5.44252	-1.16e-08
5.4458	-1.08e-08
5.44907	-9.95e-09
5.45235	-9.29e-09
5.45563	-8.91e-09
5.4589	-8.83e-09
5.46218	-8.92e-09
5.46545	-9.02e-09
5.46873	-9.08e-09
5.47201	-9.19e-09
5.47528	-9.37e-09
5.47856	-9.59e-09
5.48183	-9.8e-09
5.48511	-9.92e-09
5.48838	-9.94e-09
5.49166	-9.86e-09
5.49494	-9.73e-09
5.49821	-9.62e-09
5.50149	-9.58e-09
5.50476	-9.63e-09
5.50804	-9.64e-09
5.51132	-9.39e-09
5.51459	-8.77e-09
5.51787	-7.88e-09
5.52114	-6.93e-09
5.52442	-6.08e-09
5.5277	-5.43e-09
5.53097	-5e-09
5.53425	-4.76e-09
5.53752	-4.64e-09
5.5408	-4.62e-09
5.54408	-4.74e-09
5.54735	-5.02e-09
5.55063	-5.45e-09
5.5539	-5.94e-09
5.55718	-6.42e-09
5.56045	-6.84e-09
5.56373	-7.18e-09
5.56701	-7.4e-09
5.57028	-7.51e-09
5.57356	-7.5e-09
5.57683	-7.39e-09
5.58011	-7.14e-09
5.58339	-6.79e-09
5.58666	-6.44e-09
5.58994	-6.26e-09
5.59321	-6.37e-09
5.59649	-6.76e-09
5.59977	-7.33e-09
5.60304	-7.95e-09
5.60632	-8.55e-09
5.60959	-9.1e-09
5.61287	-9.58e-09
5.61615	-9.92e-09
5.61942	-1e-08
5.6227	-9.9e-09
5.62597	-9.56e-09
5.62925	-9.12e-09
5.63252	-8.65e-09
5.6358	-8.19e-09
5.63908	-7.79e-09
5.64235	-7.52e-09
5.64563	-7.48e-09
5.6489	-7.78e-09
5.65218	-8.41e-09
5.65546	-9.24e-09
5.65873	-1.01e-08
5.66201	-1.1e-08
5.66528	-1.17e-08
5.66856	-1.23e-08
5.67184	-1.27e-08
5.67511	-1.31e-08
5.67839	-1.34e-08
5.68166	-1.36e-08
5.68494	-1.36e-08
5.68822	-1.34e-08
5.69149	-1.32e-08
5.69477	-1.29e-08
5.69804	-1.28e-08
5.70132	-1.27e-08
5.70459	-1.28e-08
5.70787	-1.29e-08
5.71115	-1.29e-08
5.71442	-1.29e-08
5.7177	-1.29e-08
5.72097	-1.28e-08
5.72425	-1.26e-08
5.72753	-1.25e-08
5.7308	-1.24e-08
5.73408	-1.22e-08
5.73735	-1.19e-08
5.74063	-1.14e-08
5.74391	-1.08e-08
5.74718	-1.02e-08
5.75046	-9.71e-09
5.75373	-9.36e-09
5.75701	-9.21e-09
5.76029	-9.26e-09
5.76356	-9.43e-09
5.76684	-9.65e-09
5.77011	-9.86e-09
5.77339	-1e-08
5.77667	-1.02e-08
5.77994	-1.03e-08
5.78322	-1.04e-08
5.78649	-1.05e-08
5.78977	-1.06e-08
5.79304	-1.07e-08
5.79632	-1.08e-08
5.7996	-1.07e-08
5.80287	-1.03e-08
5.80615	-9.86e-09
5.80942	-9.29e-09
5.8127	-8.77e-09
5.81598	-8.41e-09
5.81925	-8.3e-09
5.82253	-8.39e-09
5.8258	-8.52e-09
5.82908	-8.56e-09
5.83236	-8.51e-09
5.83563	-8.42e-09
5.83891	-8.32e-09
5.84218	-8.19e-09
5.84546	-8.03e-09
5.84874	-7.86e-09
5.85201	-7.69e-09
5.85529	-7.55e-09
5.85856	-7.46e-09
5.86184	-7.44e-09
5.86511	-7.48e-09
5.86839	-7.58e-09
5.87167	-7.75e-09
5.87494	-8.01e-09
5.87822	-8.37e-09
5.88149	-8.8e-09
5.88477	-9.29e-09
5.88805	-9.79e-09
5.89132	-1.02e-08
5.8946	-1.04e-08
5.89787	-1.04e-08
5.90115	-1.02e-08
5.90443	-1.01e-08
5.9077	-9.94e-09
5.91098	-9.8e-09
5.91425	-9.66e-09
5.91753	-9.52e-09
5.92081	-9.41e-09
5.92408	-9.37e-09
5.92736	-9.37e-09
5.93063	-9.39e-09
5.93391	-9.38e-09
5.93718	-9.34e-09
5.94046	-9.35e-09
5.94374	-9.49e-09
5.94701	-9.8e-09
5.95029	-1.03e-08
5.95356	-1.09e-08
5.95684	-1.15e-08
5.96012	-1.21e-08
5.96339	-1.27e-08
5.96667	-1.32e-08
5.96994	-1.36e-08
5.97322	-1.37e-08
5.9765	-1.37e-08
5.97977	-1.36e-08
5.98305	-1.36e-08
5.98632	-1.36e-08
5.9896	-1.36e-08
5.99288	-1.35e-08
5.99615	-1.34e-08
5.99943	-1.33e-08
6.0027	-1.33e-08
6.00598	-1.32e-08
6.00925	-1.31e-08
6.01253	-1.31e-08
6.01581	-1.32e-08
6.01908	-1.33e-08
6.02236	-1.35e-08
6.02563	-1.37e-08
6.02891	-1.38e-08
6.03219	-1.38e-08
6.03546	-1.34e-08
6.03874	-1.28e-08
6.04201	-1.2e-08
6.04529	-1.11e-08
6.04857	-1.04e-08
6.05184	-9.93e-09
6.05512	-9.93e-09
6.05839	-1.03e-08
6.06167	-1.1e-08
6.06495	-1.16e-08
6.06822	-1.21e-08
6.0715	-1.24e-08
6.07477	-1.25e-08
6.07805	-1.25e-08
6.08133	-1.24e-08
6.0846	-1.23e-08
6.08788	-1.21e-08
6.09115	-1.17e-08
6.09443	-1.11e-08
6.0977	-1.03e-08
6.10098	-9.17e-09
6.10426	-7.86e-09
6.10753	-6.49e-09
6.11081	-5.25e-09
6.11408	-4.34e-09
6.11736	-3.84e-09
6.12064	-3.54e-09
6.12391	-3.11e-09
6.12719	-2.38e-09
6.13046	-1.46e-09
6.13374	-5.35e-10
6.13702	2.55e-10
6.14029	8.34e-10
6.14357	1.19e-09
6.14684	1.35e-09
6.15012	1.31e-09
6.1534	1.04e-09
6.15667	5.11e-10
6.15995	-2.3e-10
6.16322	-1.03e-09
6.1665	-1.72e-09
6.16977	-2.17e-09
6.17305	-2.4e-09
6.17633	-2.53e-09
6.1796	-2.75e-09
6.18288	-3.16e-09
6.18615	-3.73e-09
6.18943	-4.29e-09
6.19271	-4.72e-09
6.19598	-5.05e-09
6.19926	-5.37e-09
6.20253	-5.74e-09
6.20581	-6.09e-09
6.20909	-6.33e-09
6.21236	-6.42e-09
6.21564	-6.49e-09
6.21891	-6.64e-09
6.22219	-6.82e-09
6.22547	-6.76e-09
6.22874	-6.25e-09
6.23202	-5.35e-09
6.23529	-4.38e-09
6.23857	-3.65e-09
6.24184	-3.39e-09
6.24512	-3.67e-09
6.2484	-4.34e-09
6.25167	-5.16e-09
6.25495	-5.92e-09
6.25822	-6.5e-09
6.2615	-6.77e-09
6.26478	-6.58e-09
6.26805	-5.83e-09
6.27133	-4.58e-09
6.2746	-3.08e-09
6.27788	-1.58e-09
6.28116	-3.3e-10
6.28443	5.19e-10
6.28771	8.61e-10
6.29098	6.99e-10
6.29426	1.86e-10
6.29754	-4.05e-10
6.30081	-7.57e-10
6.30409	-6.31e-10
6.30736	-1.47e-11
6.31064	8.73e-10
6.31391	1.73e-09
6.31719	2.32e-09
6.32047	2.49e-09
6.32374	2.27e-09
6.32702	1.78e-09
6.33029	1.18e-09
6.33357	5.73e-10
6.33685	-1.27e-11
6.34012	-5.52e-10
6.3434	-1.01e-09
6.34667	-1.36e-09
6.34995	-1.64e-09
6.35323	-1.89e-09
6.3565	-2.15e-09
6.35978	-2.45e-09
6.36305	-2.82e-09
6.36633	-3.26e-09
6.36961	-3.78e-09
6.37288	-4.29e-09
6.37616	-4.74e-09
6.37943	-5.1e-09
6.38271	-5.45e-09
6.38599	-5.87e-09
6.38926	-6.44e-09
6.39254	-7.1e-09
6.39581	-7.73e-09
6.39909	-8.21e-09
6.40236	-8.48e-09
6.40564	-8.52e-09
6.40892	-8.34e-09
6.41219	-7.99e-09
6.41547	-7.6e-09
6.41874	-7.35e-09
6.42202	-7.37e-09
6.4253	-7.65e-09
6.42857	-8.16e-09
6.43185	-8.78e-09
6.43512	-9.36e-09
6.4384	-9.75e-09
6.44168	-9.87e-09
6.44495	-9.77e-09
6.44823	-9.54e-09
6.4515	-9.26e-09
6.45478	-8.97e-09
6.45806	-8.71e-09
6.46133	-8.5e-09
6.46461	-8.37e-09
6.46788	-8.34e-09
[truncated: 5,939 more rows]

## Sheet: EDFig7a
Enustun et al - raw data for ED Figure 7a
Time (min)	0	2	4	6	8	10	12	14	16	18	20	22	24	26	28	30	32	34	36	38	40	42	44	46	48	50	52	54	56	58	60	62	64	66	68	70	72	74	76	78	80	82	84	86	88	90	92	94	96
EV	0.109	0.103	0.104	0.104	0.105	0.105	0.106	0.107	0.108	0.108	0.109	0.11	0.111	0.111	0.112	0.113	0.114	0.115	0.116	0.117	0.118	0.119	0.12	0.121	0.122	0.124	0.125	0.126	0.127	0.129	0.13	0.132	0.133	0.134	0.136	0.137	0.139	0.14	0.142	0.144	0.145	0.147	0.15	0.152	0.154	0.156	0.158	0.16	0.162
EV	0.115	0.103	0.103	0.103	0.104	0.105	0.105	0.106	0.107	0.107	0.108	0.109	0.11	0.11	0.111	0.112	0.113	0.114	0.115	0.116	0.117	0.118	0.119	0.12	0.121	0.122	0.123	0.125	0.126	0.127	0.128	0.13	0.131	0.132	0.134	0.135	0.136	0.138	0.14	0.141	0.143	0.145	0.147	0.149	0.151	0.153	0.155	0.157	0.159
EV	0.107	0.103	0.103	0.103	0.104	0.104	0.105	0.106	0.106	0.107	0.108	0.109	0.11	0.11	0.111	0.112	0.113	0.114	0.115	0.116	0.117	0.118	0.119	0.12	0.121	0.122	0.123	0.124	0.125	0.127	0.128	0.129	0.131	0.132	0.133	0.135	0.136	0.138	0.139	0.141	0.143	0.145	0.147	0.148	0.15	0.152	0.154	0.156	0.158
EV average	0.110333	0.103	0.103333	0.103333	0.104333	0.104667	0.105333	0.106333	0.107	0.107333	0.108333	0.109333	0.110333	0.110333	0.111333	0.112333	0.113333	0.114333	0.115333	0.116333	0.117333	0.118333	0.119333	0.120333	0.121333	0.122667	0.123667	0.125	0.126	0.127667	0.128667	0.130333	0.131667	0.132667	0.134333	0.135667	0.137	0.138667	0.140333	0.142	0.143667	0.145667	0.148	0.149667	0.151667	0.153667	0.155667	0.157667	0.159667
gp2 WT	0.114	0.103	0.103	0.103	0.103	0.104	0.104	0.105	0.105	0.106	0.107	0.107	0.108	0.109	0.109	0.11	0.111	0.111	0.112	0.113	0.114	0.115	0.116	0.116	0.117	0.118	0.119	0.12	0.121	0.122	0.123	0.124	0.125	0.126	0.127	0.129	0.13	0.131	0.132	0.133	0.135	0.136	0.138	0.139	0.14	0.142	0.143	0.145	0.146
gp2 WT	0.114	0.103	0.104	0.104	0.104	0.105	0.105	0.106	0.107	0.107	0.108	0.108	0.109	0.11	0.11	0.111	0.112	0.113	0.113	0.114	0.115	0.116	0.117	0.117	0.118	0.119	0.12	0.121	0.122	0.123	0.124	0.125	0.126	0.127	0.128	0.129	0.131	0.132	0.133	0.135	0.136	0.137	0.139	0.14	0.141	0.143	0.144	0.146	0.147
gp2 WT	0.107	0.102	0.102	0.102	0.103	0.103	0.104	0.104	0.105	0.106	0.106	0.107	0.108	0.108	0.109	0.109	0.11	0.111	0.112	0.113	0.113	0.114	0.115	0.116	0.116	0.117	0.119	0.119	0.12	0.121	0.122	0.123	0.124	0.125	0.126	0.128	0.129	0.13	0.131	0.132	0.134	0.135	0.137	0.138	0.139	0.141	0.142	0.143	0.145
gp2 wt average	0.111667	0.102667	0.103	0.103	0.103333	0.104	0.104333	0.105	0.105667	0.106333	0.107	0.107333	0.108333	0.109	0.109333	0.11	0.111	0.111667	0.112333	0.113333	0.114	0.115	0.116	0.116333	0.117	0.118	0.119333	0.12	0.121	0.122	0.123	0.124	0.125	0.126	0.127	0.128667	0.13	0.131	0.132	0.133333	0.135	0.136	0.138	0.139	0.14	0.142	0.143	0.144667	0.146
gp2 Q53A	0.107	0.103	0.103	0.103	0.104	0.104	0.105	0.105	0.106	0.106	0.107	0.108	0.108	0.109	0.109	0.11	0.111	0.112	0.112	0.113	0.114	0.115	0.116	0.116	0.117	0.118	0.119	0.12	0.121	0.122	0.123	0.124	0.125	0.126	0.127	0.128	0.129	0.131	0.132	0.133	0.134	0.136	0.138	0.138	0.14	0.141	0.143	0.145	0.146
gp2 Q53A	0.106	0.102	0.102	0.102	0.102	0.103	0.103	0.104	0.105	0.105	0.106	0.106	0.107	0.108	0.108	0.109	0.11	0.111	0.111	0.112	0.113	0.114	0.114	0.115	0.116	0.117	0.118	0.119	0.12	0.121	0.122	0.123	0.124	0.125	0.126	0.127	0.128	0.13	0.131	0.132	0.134	0.135	0.137	0.137	0.139	0.141	0.142	0.144	0.145
gp2 Q53A	0.107	0.104	0.104	0.104	0.105	0.105	0.106	0.106	0.107	0.107	0.108	0.109	0.109	0.11	0.11	0.111	0.112	0.113	0.113	0.114	0.115	0.116	0.117	0.117	0.118	0.119	0.121	0.121	0.122	0.123	0.124	0.125	0.127	0.127	0.129	0.129	0.131	0.132	0.134	0.135	0.136	0.138	0.14	0.14	0.142	0.143	0.145	0.147	0.148
gp2 Q53A average	0.106667	0.103	0.103	0.103	0.103667	0.104	0.104667	0.105	0.106	0.106	0.107	0.107667	0.108	0.109	0.109	0.11	0.111	0.112	0.112	0.113	0.114	0.115	0.115667	0.116	0.117	0.118	0.119333	0.12	0.121	0.122	0.123	0.124	0.125333	0.126	0.127333	0.128	0.129333	0.131	0.132333	0.133333	0.134667	0.136333	0.138333	0.138333	0.140333	0.141667	0.143333	0.145333	0.146333
gp2 A159D	0.088	0.106	0.104	0.104	0.106	0.107	0.107	0.108	0.108	0.109	0.11	0.11	0.111	0.112	0.112	0.113	0.114	0.115	0.115	0.116	0.117	0.118	0.119	0.12	0.12	0.122	0.123	0.124	0.124	0.126	0.127	0.128	0.129	0.13	0.132	0.133	0.134	0.136	0.137	0.138	0.14	0.141	0.143	0.144	0.146	0.147	0.149	0.151	0.152
gp2 A159D	0.108	0.107	0.108	0.108	0.108	0.109	0.109	0.109	0.11	0.111	0.112	0.112	0.113	0.113	0.114	0.115	0.116	0.117	0.117	0.117	0.119	0.119	0.12	0.121	0.122	0.121	0.125	0.126	0.126	0.127	0.128	0.129	0.131	0.132	0.133	0.132	0.133	0.134	0.136	0.137	0.139	0.14	0.142	0.143	0.145	0.146	0.148	0.15	0.152
gp2 A159D	0.106	0.103	0.103	0.103	0.103	0.104	0.105	0.105	0.106	0.106	0.107	0.108	0.108	0.109	0.109	0.11	0.111	0.112	0.113	0.113	0.114	0.115	0.116	0.117	0.118	0.119	0.12	0.121	0.122	0.123	0.124	0.125	0.126	0.127	0.129	0.129	0.131	0.132	0.134	0.135	0.136	0.138	0.14	0.141	0.142	0.144	0.146	0.147	0.149
gp2 A159D average	0.100667	0.105333	0.105	0.105	0.105667	0.106667	0.107	0.107333	0.108	0.108667	0.109667	0.11	0.110667	0.111333	0.111667	0.112667	0.113667	0.114667	0.115	0.115333	0.116667	0.117333	0.118333	0.119333	0.12	0.120667	0.122667	0.123667	0.124	0.125333	0.126333	0.127333	0.128667	0.129667	0.131333	0.131333	0.132667	0.134	0.135667	0.136667	0.138333	0.139667	0.141667	0.142667	0.144333	0.145667	0.147667	0.149333	0.151
[truncated: 131 more columns]

## Sheet: EDFig7b
Enustun et al - raw data for ED Figure 7a
Time	0	2	4	6	8	10	12	14	16	18	20	22	24	26	28	30	32	34	36	38	40	42	44	46	48	50	52	54	56	58	60	62	64	66	68	70	72	74	76	78	80	82	84	86	88	90	92	94	96
EV	0.096	0.096	0.096	0.097	0.097	0.097	0.098	0.098	0.099	0.099	0.1	0.1	0.101	0.101	0.102	0.102	0.103	0.103	0.104	0.105	0.105	0.106	0.107	0.107	0.108	0.109	0.11	0.111	0.111	0.112	0.113	0.114	0.115	0.116	0.117	0.118	0.119	0.12	0.121	0.122	0.124	0.125	0.126	0.127	0.129	0.13	0.132	0.133	0.134
EV	0.094	0.095	0.095	0.095	0.095	0.096	0.096	0.097	0.097	0.098	0.098	0.099	0.099	0.1	0.1	0.101	0.101	0.102	0.102	0.103	0.104	0.104	0.105	0.106	0.106	0.107	0.108	0.108	0.109	0.11	0.111	0.112	0.113	0.114	0.115	0.115	0.117	0.118	0.119	0.12	0.121	0.122	0.123	0.125	0.126	0.127	0.128	0.13	0.131
EV	0.1	0.097	0.097	0.097	0.097	0.097	0.098	0.098	0.098	0.099	0.099	0.1	0.1	0.101	0.101	0.102	0.102	0.102	0.103	0.104	0.104	0.105	0.106	0.106	0.107	0.108	0.108	0.109	0.11	0.111	0.112	0.112	0.113	0.114	0.115	0.116	0.117	0.118	0.119	0.12	0.121	0.122	0.123	0.125	0.126	0.127	0.128	0.13	0.131
EV average	0.0966667	0.096	0.096	0.0963333	0.0963333	0.0966667	0.0973333	0.0976667	0.098	0.0986667	0.099	0.0996667	0.1	0.100667	0.101	0.101667	0.102	0.102333	0.103	0.104	0.104333	0.105	0.106	0.106333	0.107	0.108	0.108667	0.109333	0.11	0.111	0.112	0.112667	0.113667	0.114667	0.115667	0.116333	0.117667	0.118667	0.119667	0.120667	0.122	0.123	0.124	0.125667	0.127	0.128	0.129333	0.131	0.132
gp2 WT	0.096	0.096	0.096	0.096	0.096	0.096	0.097	0.097	0.098	0.098	0.098	0.099	0.099	0.1	0.1	0.101	0.101	0.102	0.102	0.103	0.103	0.104	0.104	0.105	0.105	0.106	0.107	0.107	0.108	0.109	0.109	0.11	0.111	0.112	0.112	0.113	0.114	0.115	0.116	0.116	0.117	0.118	0.119	0.12	0.121	0.122	0.123	0.125	0.126
gp2 WT	0.097	0.096	0.096	0.096	0.096	0.097	0.097	0.098	0.098	0.098	0.099	0.099	0.1	0.1	0.101	0.101	0.102	0.102	0.102	0.103	0.103	0.104	0.105	0.105	0.106	0.106	0.107	0.107	0.108	0.109	0.109	0.11	0.111	0.112	0.112	0.113	0.114	0.115	0.116	0.116	0.117	0.118	0.119	0.12	0.121	0.122	0.124	0.124	0.125
gp2 WT	0.096	0.095	0.095	0.095	0.095	0.096	0.096	0.097	0.097	0.097	0.098	0.098	0.099	0.099	0.099	0.1	0.101	0.101	0.101	0.102	0.102	0.103	0.104	0.104	0.105	0.105	0.106	0.107	0.108	0.108	0.109	0.11	0.111	0.111	0.112	0.113	0.114	0.115	0.115	0.116	0.117	0.118	0.119	0.12	0.121	0.122	0.123	0.124	0.125
gp2 wt average	0.0963333	0.0956667	0.0956667	0.0956667	0.0956667	0.0963333	0.0966667	0.0973333	0.0976667	0.0976667	0.0983333	0.0986667	0.0993333	0.0996667	0.1	0.100667	0.101333	0.101667	0.101667	0.102667	0.102667	0.103667	0.104333	0.104667	0.105333	0.105667	0.106667	0.107	0.108	0.108667	0.109	0.11	0.111	0.111667	0.112	0.113	0.114	0.115	0.115667	0.116	0.117	0.118	0.119	0.12	0.121	0.122	0.123333	0.124333	0.125333
gp2 Q53A	0.095	0.094	0.094	0.094	0.094	0.095	0.095	0.096	0.096	0.096	0.097	0.097	0.098	0.098	0.099	0.099	0.1	0.1	0.101	0.101	0.102	0.102	0.103	0.104	0.104	0.105	0.106	0.106	0.107	0.107	0.108	0.109	0.109	0.11	0.111	0.112	0.113	0.114	0.114	0.116	0.117	0.117	0.118	0.119	0.12	0.122	0.123	0.124	0.125
gp2 Q53A	0.096	0.094	0.094	0.094	0.094	0.095	0.095	0.096	0.096	0.096	0.097	0.097	0.097	0.098	0.098	0.099	0.099	0.1	0.1	0.101	0.101	0.102	0.103	0.103	0.104	0.104	0.105	0.106	0.106	0.107	0.108	0.108	0.109	0.11	0.11	0.111	0.112	0.113	0.114	0.115	0.116	0.117	0.118	0.119	0.12	0.121	0.122	0.123	0.124
gp2 Q53A	0.098	0.095	0.095	0.095	0.095	0.095	0.095	0.096	0.096	0.096	0.097	0.097	0.098	0.098	0.099	0.099	0.1	0.1	0.101	0.101	0.102	0.102	0.103	0.103	0.104	0.104	0.105	0.106	0.107	0.107	0.108	0.109	0.109	0.11	0.111	0.112	0.113	0.114	0.115	0.116	0.117	0.118	0.119	0.12	0.121	0.122	0.124	0.125	0.126
gp2 Q53A average	0.0963333	0.0943333	0.0943333	0.0943333	0.0943333	0.095	0.095	0.096	0.096	0.096	0.097	0.097	0.0976667	0.098	0.0986667	0.099	0.0996667	0.1	0.100667	0.101	0.101667	0.102	0.103	0.103333	0.104	0.104333	0.105333	0.106	0.106667	0.107	0.108	0.108667	0.109	0.11	0.110667	0.111667	0.112667	0.113667	0.114333	0.115667	0.116667	0.117333	0.118333	0.119333	0.120333	0.121667	0.123	0.124	0.125
gp2 A159D	0.082	0.093	0.096	0.097	0.097	0.098	0.098	0.098	0.099	0.099	0.1	0.101	0.101	0.101	0.102	0.102	0.103	0.104	0.104	0.105	0.105	0.106	0.107	0.108	0.108	0.109	0.11	0.11	0.111	0.112	0.113	0.113	0.114	0.115	0.116	0.117	0.118	0.119	0.12	0.121	0.122	0.124	0.125	0.126	0.127	0.129	0.13	0.131	0.133
gp2 A159D	0.099	0.096	0.096	0.097	0.097	0.097	0.098	0.098	0.099	0.099	0.1	0.1	0.101	0.101	0.102	0.102	0.103	0.104	0.104	0.104	0.105	0.106	0.106	0.107	0.108	0.108	0.109	0.11	0.111	0.112	0.113	0.114	0.115	0.116	0.117	0.118	0.119	0.121	0.121	0.123	0.124	0.125	0.126	0.127	0.129	0.13	0.132	0.133	0.134
gp2 A159D	0.098	0.095	0.095	0.096	0.096	0.097	0.097	0.098	0.099	0.099	0.1	0.1	0.101	0.101	0.102	0.103	0.103	0.104	0.104	0.105	0.106	0.106	0.107	0.108	0.109	0.109	0.11	0.111	0.112	0.112	0.113	0.114	0.115	0.116	0.117	0.118	0.119	0.12	0.121	0.122	0.124	0.125	0.126	0.127	0.129	0.13	0.131	0.133	0.134
gp2 A159D average	0.093	0.0946667	0.0956667	0.0966667	0.0966667	0.0973333	0.0976667	0.098	0.099	0.099	0.1	0.100333	0.101	0.101	0.102	0.102333	0.103	0.104	0.104	0.104667	0.105333	0.106	0.106667	0.107667	0.108333	0.108667	0.109667	0.110333	0.111333	0.112	0.113	0.113667	0.114667	0.115667	0.116667	0.117667	0.118667	0.12	0.120667	0.122	0.123333	0.124667	0.125667	0.126667	0.128333	0.129667	0.131	0.132333	0.133667
[truncated: 131 more columns]

## Sheet: EDFig7c
Enustun et al - raw data for ED Figure 7c
WT			Q53A			A159D
ml	mAU (280 nm)		ml	mAU (280 nm)		ml	mAU (280 nm)
-0.006927	3.95685		-0.007071	0.093073		-0.00724	0
-0.006095	4.02506		-0.006239	0.099139		-0.006408	-0.19972
-0.005262	4.02255		-0.005407	0.099997		-0.005576	-0.200469
-0.00443	4.02118		-0.004575	0.10003		-0.004744	-0.201057
-0.003598	4.02019		-0.003743	0.099907		-0.003911	-0.201475
-0.002766	4.01984		-0.00291	0.100068		-0.003079	-0.201776
-0.001934	4.01897		-0.002078	0.099676		-0.002247	-0.201897
-0.001102	4.01794		-0.001246	0.099212		-0.001415	-0.202015
-0.00027	4.01682		-0.000414	0.098899		-0.000583	-0.202381
0.000563	4.01513		0.000418	0.099598		0.000249	-0.203145
0.001395	4.0136		0.00125	0.100634		0.001082	-0.203501
0.002227	4.0129		0.002082	0.100984		0.001914	-0.204134
0.003059	4.01185		0.002915	0.101136		0.002746	-0.204084
0.003891	4.01111		0.003747	0.101162		0.003578	-0.204238
0.004723	4.01052		0.004579	0.100918		0.00441	-0.204408
0.005555	4.00995		0.005411	0.100813		0.005242	-0.204211
0.006388	4.00944		0.006243	0.101129		0.006074	-0.204016
0.00722	4.00842		0.007075	0.101531		0.006907	-0.204559
0.008052	4.00742		0.007908	0.101566		0.007739	-0.20543
0.008884	4.00683		0.00874	0.101366		0.008571	-0.20545
0.009716	4.00602		0.009572	0.100804		0.009403	-0.204859
0.010548	4.00531		0.010404	0.10045		0.010235	-0.204655
0.01138	4.00407		0.011236	0.100499		0.011067	-0.20459
0.012213	4.00286		0.012068	0.100587		0.0119	-0.205307
0.013045	4.00191		0.0129	0.100544		0.012732	-0.20549
0.013877	4.00088		0.013733	0.100312		0.013564	-0.205867
0.014709	4.00023		0.014565	0.100289		0.014396	-0.20643
0.015541	3.999		0.015397	0.10006		0.015228	-0.206193
0.016373	3.99876		0.016229	0.099164		0.01606	-0.205776
0.017205	3.99791		0.017061	0.098603		0.016892	-0.205515
0.018038	3.99719		0.017893	0.099412		0.017725	-0.205587
0.01887	3.99798		0.018725	0.10064		0.018557	-0.205681
0.019702	3.99803		0.019558	0.100927		0.019389	-0.205575
0.020534	3.99862		0.02039	0.100998		0.020221	-0.204373
0.021366	3.99949		0.021222	0.101282		0.021053	-0.203899
0.022198	4.00025		0.022054	0.102209		0.021885	-0.203643
0.023031	4.00075		0.022886	0.103134		0.022718	-0.203708
0.023863	4.00114		0.023718	0.103421		0.02355	-0.203115
0.024695	4.0012		0.02455	0.103422		0.024382	-0.202289
0.025527	4.00167		0.025383	0.103875		0.025214	-0.202534
0.026359	4.00107		0.026215	0.103604		0.026046	-0.202914
0.027191	4.00131		0.027047	0.103191		0.026878	-0.202835
0.028023	4.00125		0.027879	0.103484		0.02771	-0.202317
0.028856	4.00157		0.028711	0.10372		0.028543	-0.202459
0.029688	4.00205		0.029543	0.10339		0.029375	-0.20253
0.03052	4.00157		0.030376	0.103308		0.030207	-0.202077
0.031352	4.00231		0.031208	0.103095		0.031039	-0.201386
0.032184	4.00234		0.03204	0.102942		0.031871	-0.201502
0.033016	4.00211		0.032872	0.103426		0.032703	-0.201257
0.033848	4.00191		0.033704	0.103319		0.033535	-0.200988
0.034681	4.00224		0.034536	0.103106		0.034368	-0.201814
0.035513	4.00311		0.035368	0.102365		0.0352	-0.202197
0.036345	4.00351		0.036201	0.10264		0.036032	-0.202833
0.037177	4.00328		0.037033	0.102504		0.036864	-0.203335
0.038009	4.00277		0.037865	0.10233		0.037696	-0.203405
0.038841	4.00162		0.038697	0.102158		0.038528	-0.203562
0.039673	4.00102		0.039529	0.101961		0.039361	-0.203779
0.040506	4.00112		0.040361	0.101613		0.040193	-0.203815
0.041338	4.00122		0.041193	0.101535		0.041025	-0.203477
0.04217	4.00193		0.042026	0.100812		0.041857	-0.203512
0.043002	4.0025		0.042858	0.099425		0.042689	-0.204695
0.043834	4.0027		0.04369	0.098606		0.043521	-0.205485
0.044666	4.00329		0.044522	0.098415		0.044353	-0.206588
0.045498	4.0033		0.045354	0.098247		0.045186	-0.206795
0.046331	4.00304		0.046186	0.099007		0.046018	-0.206861
0.047163	4.00316		0.047019	0.099706		0.04685	-0.207787
0.047995	4.00309		0.047851	0.099357		0.047682	-0.208894
0.048827	4.0038		0.048683	0.098703		0.048514	-0.209119
0.049659	4.00454		0.049515	0.098683		0.049346	-0.208741
0.050491	4.00471		0.050347	0.098574		0.050179	-0.208917
0.051323	4.00475		0.051179	0.098956		0.051011	-0.209787
0.052156	4.00402		0.052011	0.099933		0.051843	-0.210165
0.052988	4.00374		0.052844	0.100355		0.052675	-0.211234
0.05382	4.00407		0.053676	0.100404		0.053507	-0.210046
0.054652	4.00432		0.054508	0.100266		0.054339	-0.210133
0.055484	4.00421		0.05534	0.100674		0.055171	-0.209487
0.056316	4.00375		0.056172	0.101129		0.056004	-0.208469
0.057148	4.00398		0.057004	0.101075		0.056836	-0.20775
0.057981	4.00445		0.057836	0.101844		0.057668	-0.207006
0.058813	4.00504		0.058669	0.102646		0.0585	-0.2057
0.059645	4.006		0.059501	0.101901		0.059332	-0.203788
0.060477	4.00609		0.060333	0.101564		0.060164	-0.202559
0.061309	4.00582		0.061165	0.101801		0.060997	-0.200431
0.062141	4.00578		0.061997	0.102088		0.061829	-0.200047
0.062973	4.00603		0.062829	0.101951		0.062661	-0.198794
0.063806	4.00673		0.063661	0.101504		0.063493	-0.198196
0.064638	4.00713		0.064494	0.100967		0.064325	-0.19662
0.06547	4.00747		0.065326	0.100404		0.065157	-0.19668
0.066302	4.0083		0.066158	0.100502		0.065989	-0.19653
0.067134	4.00841		0.06699	0.099765		0.066822	-0.194981
0.067966	4.00807		0.067822	0.099114		0.067654	-0.193353
0.068798	4.00759		0.068654	0.100326		0.068486	-0.19243
0.069631	4.00696		0.069487	0.100181		0.069318	-0.191751
0.070463	4.0065		0.070319	0.100239		0.07015	-0.19195
0.071295	4.00563		0.071151	0.100665		0.070982	-0.191521
0.072127	4.00527		0.071983	0.100275		0.071815	-0.189945
0.072959	4.00496		0.072815	0.100543		0.072647	-0.189122
0.073791	4.00472		0.073647	0.10162		0.073479	-0.188732
0.074623	4.00464		0.074479	0.102233		0.074311	-0.188064
0.075456	4.00422		0.075312	0.102606		0.075143	-0.187977
0.076288	4.00421		0.076144	0.102736		0.075975	-0.185946
0.07712	4.00417		0.076976	0.10312		0.076807	-0.184144
0.077952	4.00409		0.077808	0.102179		0.07764	-0.181829
0.078784	4.00475		0.07864	0.102517		0.078472	-0.17984
0.079616	4.00561		0.079472	0.102728		0.079304	-0.178633
0.080449	4.00618		0.080304	0.102798		0.080136	-0.17787
0.081281	4.00658		0.081137	0.103037		0.080968	-0.178039
0.082113	4.00668		0.081969	0.104163		0.0818	-0.177276
0.082945	4.00696		0.082801	0.104406		0.082633	-0.176446
0.083777	4.00755		0.083633	0.105047		0.083465	-0.175129
0.084609	4.00821		0.084465	0.105034		0.084297	-0.172673
0.085441	4.0083		0.085297	0.105282		0.085129	-0.170509
0.086274	4.00807		0.08613	0.105225		0.085961	-0.168104
0.087106	4.00837		0.086962	0.105201		0.086793	-0.166243
0.087938	4.0088		0.087794	0.104421		0.087625	-0.165359
0.08877	4.0092		0.088626	0.104118		0.088458	-0.163609
0.089602	4.00968		0.089458	0.10456		0.08929	-0.16165
0.090434	4.01021		0.09029	0.104844		0.090122	-0.160121
0.091266	4.01066		0.091122	0.105253		0.090954	-0.159267
0.092099	4.01138		0.091955	0.105724		0.091786	-0.158428
0.092931	4.0123		0.092787	0.106114		0.092618	-0.157576
0.093763	4.0146		0.093619	0.105444		0.093451	-0.156379
0.094595	4.01787		0.094451	0.104755		0.094283	-0.154515
0.095427	4.02162		0.095283	0.105216		0.095115	-0.153869
0.096259	4.02657		0.096115	0.105505		0.095947	-0.152603
0.097091	4.03311		0.096947	0.106121		0.096779	-0.151586
0.097924	4.04145		0.09778	0.105953		0.097611	-0.15005
0.098756	4.05064		0.098612	0.106649		0.098443	-0.149552
0.099588	4.06113		0.099444	0.107537		0.099276	-0.148633
0.10042	4.07278		0.100276	0.107652		0.100108	-0.147544
0.101252	4.08411		0.101108	0.10915		0.10094	-0.146915
0.102084	4.09497		0.10194	0.110034		0.101772	-0.146149
0.102916	4.1054		0.102772	0.109853		0.102604	-0.14546
0.103749	4.1146		0.103605	0.110251		0.103436	-0.143428
0.104581	4.12223		0.104437	0.110398		0.104269	-0.141909
0.105413	4.12861		0.105269	0.110843		0.105101	-0.139354
0.106245	4.13447		0.106101	0.110956		0.105933	-0.136915
0.107077	4.14018		0.106933	0.112549		0.106765	-0.133721
0.107909	4.14473		0.107765	0.112259		0.107597	-0.130726
0.108741	4.14845		0.108598	0.11214		0.108429	-0.127754
0.109574	4.15223		0.10943	0.11275		0.109261	-0.124505
0.110406	4.15622		0.110262	0.11165		0.110094	-0.121989
0.111238	4.15979		0.111094	0.11173		0.110926	-0.119636
0.11207	4.16318		0.111926	0.111882		0.111758	-0.116221
0.112902	4.16651		0.112758	0.111592		0.11259	-0.113565
0.113734	4.16897		0.11359	0.112472		0.113422	-0.111127
0.114566	4.1705		0.114423	0.112695		0.114254	-0.108719
0.115399	4.17235		0.115255	0.112069		0.115087	-0.105023
0.116231	4.17366		0.116087	0.111654		0.115919	-0.101243
0.117063	4.17459		0.116919	0.112265		0.116751	-0.097937
0.117895	4.17504		0.117751	0.112046		0.117583	-0.094271
0.118727	4.17513		0.118583	0.112651		0.118415	-0.091249
0.119559	4.17523		0.119415	0.113762		0.119247	-0.088515
0.120391	4.17488		0.120248	0.115629		0.120079	-0.085318
0.121224	4.17369		0.12108	0.118884		0.120912	-0.082142
0.122056	4.17196		0.121912	0.120892		0.121744	-0.07722
0.122888	4.17034		0.122744	0.12461		0.122576	-0.071402
0.12372	4.16896		0.123576	0.127685		0.123408	-0.066932
0.124552	4.16751		0.124408	0.13178		0.12424	-0.061907
0.125384	4.16501		0.125241	0.134155		0.125072	-0.055016
0.126216	4.16256		0.126073	0.138196		0.125905	-0.048073
0.127049	4.16009		0.126905	0.141631		0.126737	-0.041702
0.127881	4.15694		0.127737	0.145607		0.127569	-0.037506
0.128713	4.15376		0.128569	0.149566		0.128401	-0.033859
0.129545	4.15104		0.129401	0.15349		0.129233	-0.030517
0.130377	4.14846		0.130233	0.156231		0.130065	-0.027982
0.131209	4.1462		0.131066	0.158902		0.130897	-0.024245
0.132041	4.14385		0.131898	0.161705		0.13173	-0.020421
0.132874	4.14226		0.13273	0.165764		0.132562	-0.015096
0.133706	4.14068		0.133562	0.169539		0.133394	-0.010555
0.134538	4.13911		0.134394	0.173206		0.134226	-0.006229
0.13537	4.13788		0.135226	0.178052		0.135058	-0.002698
0.136202	4.13604		0.136058	0.182337		0.13589	0.000861
0.137034	4.13303		0.136891	0.186351		0.136723	0.005128
0.137867	4.12941		0.137723	0.190253		0.137555	0.009771
0.138699	4.12556		0.138555	0.193948		0.138387	0.013913
0.139531	4.12043		0.139387	0.198527		0.139219	0.01767
0.140363	4.114		0.140219	0.203132		0.140051	0.021344
0.141195	4.10736		0.141051	0.20731		0.140883	0.024116
0.142027	4.09929		0.141883	0.213006		0.141715	0.02586
0.142859	4.0914		0.142716	0.217863		0.142548	0.028151
0.143692	4.0835		0.143548	0.222869		0.14338	0.029953
0.144524	4.07595		0.14438	0.228432		0.144212	0.032184
0.145356	4.06934		0.145212	0.233263		0.145044	0.033847
0.146188	4.06313		0.146044	0.238504		0.145876	0.03498
0.14702	4.05705		0.146876	0.243403		0.146708	0.035272
0.147852	4.05165		0.147709	0.24909		0.14754	0.036569
0.148684	4.04613		0.148541	0.253738		0.148373	0.037925
0.149517	4.04093		0.149373	0.260426		0.149205	0.037485
0.150349	4.03638		0.150205	0.267684		0.150037	0.037423
0.151181	4.03268		0.151037	0.273971		0.150869	0.038153
0.152013	4.02914		0.151869	0.278786		0.151701	0.039691
0.152845	4.02587		0.152701	0.283607		0.152533	0.040797
0.153677	4.02232		0.153534	0.287712		0.153366	0.041832
0.154509	4.01913		0.154366	0.292121		0.154198	0.043486
0.155342	4.01614		0.155198	0.296467		0.15503	0.043443
0.156174	4.01345		0.15603	0.301248		0.155862	0.044165
0.157006	4.01065		0.156862	0.306555		0.156694	0.044644
0.157838	4.00786		0.157694	0.312415		0.157526	0.046323
0.15867	4.005		0.158526	0.317088		0.158358	0.048837
0.159502	4.00199		0.159359	0.320952		0.159191	0.051333
0.160334	3.99871		0.160191	0.323402		0.160023	0.053177
0.161167	3.99557		0.161023	0.326195		0.160855	0.057846
0.161999	3.99282		0.161855	0.327815		0.161687	0.06348
0.162831	3.99043		0.162687	0.328656		0.162519	0.067942
0.163663	3.98818		0.163519	0.331134		0.163351	0.067449
0.164495	3.98612		0.164352	0.332574		0.164184	0.067267
0.165327	3.98333		0.165184	0.334216		0.165016	0.06705
0.166159	3.97984		0.166016	0.335792		0.165848	0.066184
0.166992	3.97633		0.166848	0.337214		0.16668	0.063095
0.167824	3.97275		0.16768	0.337591		0.167512	0.061776
0.168656	3.97034		0.168512	0.337868		0.168344	0.059732
0.169488	3.96823		0.169344	0.337057		0.169176	0.06067
0.17032	3.96582		0.170177	0.336417		0.170009	0.061888
0.171152	3.96269		0.171009	0.337223		0.170841	0.062701
0.171984	3.95868		0.171841	0.338679		0.171673	0.064175
0.172817	3.95465		0.172673	0.340099		0.172505	0.063743
0.173649	3.95018		0.173505	0.340311		0.173337	0.06489
0.174481	3.94477		0.174337	0.338635		0.174169	0.064355
0.175313	3.93919		0.175169	0.338455		0.175002	0.064608
0.176145	3.93404		0.176002	0.337249		0.175834	0.066578
0.176977	3.928		0.176834	0.336462		0.176666	0.068527
0.177809	3.92152		0.177666	0.33562		0.177498	0.070668
0.178642	3.91512		0.178498	0.33388		0.17833	0.072895
0.179474	3.90739		0.17933	0.33402		0.179162	0.075358
0.180306	3.89812		0.180162	0.332682		0.179994	0.077995
0.181138	3.88905		0.180994	0.331564		0.180827	0.080615
0.18197	3.87957		0.181827	0.329195		0.181659	0.08321
0.182802	3.86922		0.182659	0.327494		0.182491	0.086207
0.183634	3.8597		0.183491	0.325292		0.183323	0.091085
0.184467	3.85078		0.184323	0.323454		0.184155	0.09506
0.185299	3.84297		0.185155	0.321679		0.184987	0.099353
0.186131	3.8355		0.185987	0.319908		0.18582	0.103278
0.186963	3.82681		0.18682	0.317732		0.186652	0.10778
0.187795	3.81804		0.187652	0.315271		0.187484	0.112356
0.188627	3.80963		0.188484	0.31346		0.188316	0.117292
0.18946	3.80056		0.189316	0.310665		0.189148	0.122244
0.190292	3.79231		0.190148	0.309029		0.18998	0.127006
0.191124	3.78519		0.19098	0.305721		0.190812	0.134247
0.191956	3.77838		0.191812	0.302975		0.191645	0.141043
0.192788	3.77139		0.192645	0.300203		0.192477	0.14664
0.19362	3.76386		0.193477	0.30074		0.193309	0.153665
0.194452	3.75654		0.194309	0.300521		0.194141	0.160606
0.195285	3.74983		0.195141	0.300809		0.194973	0.168836
0.196117	3.74288		0.195973	0.301628		0.195805	0.175962
0.196949	3.73602		0.196805	0.301354		0.196638	0.184947
0.197781	3.7291		0.197637	0.301394		0.19747	0.193554
0.198613	3.72257		0.19847	0.301655		0.198302	0.203321
0.199445	3.71699		0.199302	0.300783		0.199134	0.210375
0.200277	3.7123		0.200134	0.300183		0.199966	0.218238
0.20111	3.70761		0.200966	0.300846		0.200798	0.225187
0.201942	3.70293		0.201798	0.303991		0.20163	0.23434
0.202774	3.69892		0.20263	0.306162		0.202463	0.240829
0.203606	3.69452		0.203463	0.308114		0.203295	0.246045
0.204438	3.69017		0.204295	0.309472		0.204127	0.254475
0.20527	3.68669		0.205127	0.309584		0.204959	0.265654
0.206102	3.68351		0.205959	0.310203		0.205791	0.27689
0.206935	3.68008		0.206791	0.310625		0.206623	0.289699
0.207767	3.67719		0.207623	0.312312		0.207456	0.302853
0.208599	3.67447		0.208455	0.314831		0.208288	0.315422
0.209431	3.67254		0.209288	0.318199		0.20912	0.325868
0.210263	3.67039		0.21012	0.322966		0.209952	0.338135
0.211095	3.66845		0.210952	0.328916		0.210784	0.350946
0.211927	3.66708		0.211784	0.332995		0.211616	0.363805
0.21276	3.66497		0.212616	0.336499		0.212448	0.378142
0.213592	3.66335		0.213448	0.339249		0.213281	0.392472
0.214424	3.66131		0.21428	0.342049		0.214113	0.407645
0.215256	3.65984		0.215113	0.346744		0.214945	0.422852
0.216088	3.65871		0.215945	0.352686		0.215777	0.437209
0.21692	3.65758		0.216777	0.359058		0.216609	0.451931
0.217752	3.65594		0.217609	0.365847		0.217441	0.465545
0.218585	3.65436		0.218441	0.371804		0.218274	0.480547
0.219417	3.65316		0.219273	0.376116		0.219106	0.49544
0.220249	3.65237		0.220105	0.381275		0.219938	0.509934
0.221081	3.65235		0.220938	0.386141		0.22077	0.523744
0.221913	3.65332		0.22177	0.391471		0.221602	0.537864
0.222745	3.65455		0.222602	0.397123		0.222434	0.553595
0.223577	3.65582		0.223434	0.402434		0.223266	0.569124
0.22441	3.65708		0.224266	0.407986		0.224099	0.585222
0.225242	3.6582		0.225098	0.413474		0.224931	0.600088
0.226074	3.65872		0.225931	0.418919		0.225763	0.614913
0.226906	3.65908		0.226763	0.424223		0.226595	0.631469
0.227738	3.65914		0.227595	0.430953		0.227427	0.647952
0.22857	3.66056		0.228427	0.440347		0.228259	0.664176
0.229402	3.66263		0.229259	0.450684		0.229092	0.682262
0.230235	3.66594		0.230091	0.459512		0.229924	0.699573
0.231067	3.67011		0.230923	0.467656		0.230756	0.715151
0.231899	3.67371		0.231756	0.474394		0.231588	0.731085
0.232731	3.67624		0.232588	0.482753		0.23242	0.746881
0.233563	3.6799		0.23342	0.490394		0.233252	0.762296
0.234395	3.68523		0.234252	0.498315		0.234084	0.777691
0.235227	3.69095		0.235084	0.50646		0.234917	0.792007
0.23606	3.69665		0.235916	0.51439		0.235749	0.805717
0.236892	3.70275		0.236748	0.522859		0.236581	0.819172
0.237724	3.70883		0.237581	0.530977		0.237413	0.832174
0.238556	3.71545		0.238413	0.540085		0.238245	0.845453
0.239388	3.72373		0.239245	0.549614		0.239077	0.858134
0.24022	3.73229		0.240077	0.558926		0.23991	0.868803
0.241052	3.74019		0.240909	0.568196		0.240742	0.882006
0.241885	3.74847		0.241741	0.577426		0.241574	0.892644
0.242717	3.75763		0.242574	0.587278		0.242406	0.903885
0.243549	3.76848		0.243406	0.597492		0.243238	0.913423
0.244381	3.78028		0.244238	0.608128		0.24407	0.922546
0.245213	3.79253		0.24507	0.618513		0.244902	0.932138
0.246045	3.8036		0.245902	0.629223		0.245735	0.939668
0.246877	3.8156		0.246734	0.640227		0.246567	0.947574
0.24771	3.82741		0.247566	0.650848		0.247399	0.955803
0.248542	3.83925		0.248399	0.661918		0.248231	0.963398
0.249374	3.85122		0.249231	0.671779		0.249063	0.970482
0.250206	3.86364		0.250063	0.681563		0.249895	0.977845
0.251038	3.87634		0.250895	0.691176		0.250728	0.985328
0.25187	3.88883		0.251727	0.699644		0.25156	0.991213
0.252703	3.90148		0.252559	0.707124		0.252392	0.995029
0.253535	3.91356		0.253391	0.716322		0.253224	1.00003
0.254367	3.92789		0.254224	0.725221		0.254056	1.00412
0.255199	3.94339		0.255056	0.734791		0.254888	1.00903
0.256031	3.95964		0.255888	0.745505		0.25572	1.01361
0.256863	3.97776		0.25672	0.75432		0.256553	1.01747
0.257695	3.99379		0.257552	0.762008		0.257385	1.02175
0.258528	4.00929		0.258384	0.768773		0.258217	1.02649
0.25936	4.02408		0.259216	0.776348		0.259049	1.03024
0.260192	4.03857		0.260049	0.783721		0.259881	1.03259
0.261024	4.05259		0.260881	0.793041		0.260713	1.03508
0.261856	4.0668		0.261713	0.801222		0.261546	1.03802
0.262688	4.08062		0.262545	0.809021		0.262378	1.04102
0.26352	4.09441		0.263377	0.818292		0.26321	1.04269
0.264353	4.1084		0.264209	0.826619		0.264042	1.04249
0.265185	4.12305		0.265042	0.836011		0.264874	1.04253
0.266017	4.13882		0.265874	0.848011		0.265706	1.04338
0.266849	4.15205		0.266706	0.863881		0.266538	1.04362
0.267681	4.16595		0.267538	0.882741		0.267371	1.04442
0.268513	4.18005		0.26837	0.900164		0.268203	1.04383
0.269345	4.19457		0.269202	0.910944		0.269035	1.04353
0.270178	4.20911		0.270034	0.915123		0.269867	1.0424
0.27101	4.22383		0.270867	0.918224		0.270699	1.03919
0.271842	4.23642		0.271699	0.923721		0.271531	1.03693
0.272674	4.24922		0.272531	0.931698		0.272364	1.03472
0.273506	4.26304		0.273363	0.940192		0.273196	1.03236
0.274338	4.27792		0.274195	0.946792		0.274028	1.02977
0.27517	4.29176		0.275027	0.951176		0.27486	1.02789
0.276003	4.30316		0.275859	0.955354		0.275692	1.02699
0.276835	4.31384		0.276692	0.958425		0.276524	1.02566
0.277667	4.32474		0.277524	0.962203		0.277356	1.02342
0.278499	4.3349		0.278356	0.96531		0.278189	1.02089
0.279331	4.34546		0.279188	0.968378		0.279021	1.01839
0.280163	4.35648		0.28002	0.97059		0.279853	1.01562
0.280995	4.36615		0.280852	0.972239		0.280685	1.01248
0.281828	4.37461		0.281685	0.973231		0.281517	1.00951
0.28266	4.38338		0.282517	0.97485		0.282349	1.00581
0.283492	4.39209		0.283349	0.977194		0.283181	1.00283
0.284324	4.40046		0.284181	0.979742		0.284014	0.999899
0.285156	4.40729		0.285013	0.979963		0.284846	0.997365
0.285988	4.41254		0.285845	0.979439		0.285678	0.995057
0.28682	4.41609		0.286677	0.978057		0.28651	0.99278
0.287653	4.42068		0.28751	0.978055		0.287342	0.990166
0.288485	4.42596		0.288342	0.978824		0.288174	0.988334
0.289317	4.43093		0.289174	0.979452		0.289007	0.985619
0.290149	4.43594		0.290006	0.980059		0.289839	0.98246
0.290981	4.44027		0.290838	0.980897		0.290671	0.978566
0.291813	4.44453		0.29167	0.981963		0.291503	0.974674
0.292645	4.44825		0.292502	0.982649		0.292335	0.97039
0.293478	4.45099		0.293335	0.98198		0.293167	0.96673
0.29431	4.45422		0.294167	0.981974		0.293999	0.963752
0.295142	4.45682		0.294999	0.982725		0.294832	0.959857
0.295974	4.45832		0.295831	0.981291		0.295664	0.956791
0.296806	4.4586		0.296663	0.979058		0.296496	0.952907
0.297638	4.45732		0.297495	0.974882		0.297328	0.948772
0.29847	4.45419		0.298328	0.972906		0.29816	0.944216
0.299303	4.45232		0.29916	0.970655		0.298992	0.941142
0.300135	4.45118		0.299992	0.967226		0.299825	0.93644
0.300967	4.45056		0.300824	0.964429		0.300657	0.933173
0.301799	4.44975		0.301656	0.961685		0.301489	0.929916
0.302631	4.44904		0.302488	0.959826		0.302321	0.925704
0.303463	4.44731		0.30332	0.957689		0.303153	0.921433
0.304296	4.44623		0.304153	0.95498		0.303985	0.917762
0.305128	4.44515		0.304985	0.9509		0.304817	0.913264
0.30596	4.44259		0.305817	0.946657		0.30565	0.909867
0.306792	4.43978		0.306649	0.942362		0.306482	0.905278
0.307624	4.43483		0.307481	0.935956		0.307314	0.899584
0.308456	4.43103		0.308313	0.925021		0.308146	0.894747
0.309288	4.42707		0.309145	0.910831		0.308978	0.888229
0.310121	4.42211		0.309978	0.897001		0.30981	0.883048
0.310953	4.41766		0.31081	0.887583		0.310643	0.877667
0.311785	4.41229		0.311642	0.884013		0.311475	0.87284
0.312617	4.40652		0.312474	0.881974		0.312307	0.868894
0.313449	4.40185		0.313306	0.877808		0.313139	0.864061
0.314281	4.39694		0.314138	0.872067		0.313971	0.860371
0.315113	4.39147		0.31497	0.865953		0.314803	0.855185
0.315946	4.38576		0.315803	0.86045		0.315635	0.848958
0.316778	4.38071		0.316635	0.857313		0.316468	0.843397
0.31761	4.37614		0.317467	0.854183		0.3173	0.836738
0.318442	4.37027		0.318299	0.851213		0.318132	0.829521
0.319274	4.36439		0.319131	0.846723		0.318964	0.823395
0.320106	4.35859		0.319963	0.842852		0.319796	0.816942
0.320938	4.35258		0.320796	0.838294		0.320628	0.810925
0.321771	4.34546		0.321628	0.834438		0.321461	0.805119
0.322603	4.33904		0.32246	0.830311		0.322293	0.799403
0.323435	4.33164		0.323292	0.825959		0.323125	0.795011
0.324267	4.32451		0.324124	0.822053		0.323957	0.789996
0.325099	4.31785		0.324956	0.817705		0.324789	0.785175
0.325931	4.31074		0.325788	0.81253		0.325621	0.780708
0.326763	4.30381		0.326621	0.808123		0.326453	0.775448
0.327596	4.2952		0.327453	0.805258		0.327286	0.76957
0.328428	4.28662		0.328285	0.802072		0.328118	0.764664
0.32926	4.27794		0.329117	0.797444		0.32895	0.760233
0.330092	4.26704		0.329949	0.791761		0.329782	0.755599
0.330924	4.25827		0.330781	0.78604		0.330614	0.750905
0.331756	4.24884		0.331613	0.779361		0.331446	0.746466
0.332588	4.23893		0.332446	0.772897		0.332279	0.742939
0.333421	4.22907		0.333278	0.768282		0.333111	0.739373
0.334253	4.21851		0.33411	0.762774		0.333943	0.7356
0.335085	4.2095		0.334942	0.757174		0.334775	0.731701
0.335917	4.19928		0.335774	0.750961		0.335607	0.727767
0.336749	4.18982		0.336606	0.744173		0.336439	0.724803
0.337581	4.17879		0.337438	0.739209		0.337271	0.721226
0.338413	4.16896		0.338271	0.73474		0.338104	0.718203
0.339246	4.15841		0.339103	0.730916		0.338936	0.716036
0.340078	4.14922		0.339935	0.727216		0.339768	0.714459
0.34091	4.14156		0.340767	0.723591		0.3406	0.712216
0.341742	4.13393		0.341599	0.720582		0.341432	0.709775
0.342574	4.12563		0.342431	0.71701		0.342264	0.706625
0.343406	4.11716		0.343264	0.712333		0.343097	0.704133
0.344238	4.10839		0.344096	0.707681		0.343929	0.702145
0.345071	4.09843		0.344928	0.703623		0.344761	0.700625
0.345903	4.08825		0.34576	0.699522		0.345593	0.698012
0.346735	4.0783		0.346592	0.69635		0.346425	0.695561
0.347567	4.06841		0.347424	0.69324		0.347257	0.693426
0.348399	4.0593		0.348256	0.690393		0.348089	0.692901
0.349231	4.05112		0.349089	0.687453		0.348922	0.6921
0.350063	4.04298		0.349921	0.683594		0.349754	0.691584
0.350896	4.03429		0.350753	0.679046		0.350586	0.691856
0.351728	4.02544		0.351585	0.675014		0.351418	0.690952
0.35256	4.01624		0.352417	0.671712		0.35225	0.689556
0.353392	4.00602		0.353249	0.667942		0.353082	0.688855
0.354224	3.99583		0.354081	0.663962		0.353915	0.687627
0.355056	3.98549		0.354914	0.660048		0.354747	0.686411
0.355888	3.97557		0.355746	0.657018		0.355579	0.684771
0.356721	3.96539		0.356578	0.654507		0.356411	0.683295
0.357553	3.9554		0.35741	0.651403		0.357243	0.683335
0.358385	3.9438		0.358242	0.648141		0.358075	0.683515
0.359217	3.93263		0.359074	0.645043		0.358907	0.683159
0.360049	3.92473		0.359907	0.641192		0.35974	0.683139
0.360881	3.91556		0.360739	0.638744		0.360572	0.683016
0.361713	3.90717		0.361571	0.635762		0.361404	0.684656
0.362546	3.89638		0.362403	0.633761		0.362236	0.686532
0.363378	3.88632		0.363235	0.633009		0.363068	0.688395
0.36421	3.87554		0.364067	0.631443		0.3639	0.689688
0.365042	3.86481		0.364899	0.630341		0.364733	0.690322
0.365874	3.85445		0.365732	0.627739		0.365565	0.690073
0.366706	3.84331		0.366564	0.625667		0.366397	0.688898
0.367539	3.83312		0.367396	0.62413		0.367229	0.688222
0.368371	3.82165		0.368228	0.621727		0.368061	0.688246
0.369203	3.81313		0.36906	0.618799		0.368893	0.688032
0.370035	3.80334		0.369892	0.616225		0.369725	0.687173
0.370867	3.79286		0.370724	0.614511		0.370558	0.686635
0.371699	3.78428		0.371557	0.613188		0.37139	0.686295
0.372531	3.77446		0.372389	0.612158		0.372222	0.686016
0.373364	3.76473		0.373221	0.61176		0.373054	0.685059
0.374196	3.75619		0.374053	0.610454		0.373886	0.683819
0.375028	3.74769		0.374885	0.607225		0.374718	0.683095
0.37586	3.74032		0.375717	0.605378		0.375551	0.682075
0.376692	3.73104		0.376549	0.603971		0.376383	0.680348
0.377524	3.72241		0.377382	0.602448		0.377215	0.678804
0.378356	3.71425		0.378214	0.601794		0.378047	0.677271
0.379189	3.70855		0.379046	0.600931		0.378879	0.675713
0.380021	3.70042		0.379878	0.600396		0.379711	0.673716
0.380853	3.69333		0.38071	0.598846		0.380543	0.67131
0.381685	3.68537		0.381542	0.597598		0.381376	0.669147
0.382517	3.67612		0.382375	0.595648		0.382208	0.667232
0.383349	3.6663		0.383207	0.59423		0.38304	0.665416
0.384181	3.65829		0.384039	0.592481		0.383872	0.662979
0.385014	3.64974		0.384871	0.591879		0.384704	0.660082
0.385846	3.64237		0.385703	0.590931		0.385536	0.657515
0.386678	3.63667		0.386535	0.589682		0.386369	0.654216
0.38751	3.63078		0.387367	0.588869		0.387201	0.650726
0.388342	3.62445		0.3882	0.588512		0.388033	0.648464
0.389174	3.61797		0.389032	0.587767		0.388865	0.646586
0.390006	3.60998		0.389864	0.587344		0.389697	0.643629
0.390839	3.60175		0.390696	0.586999		0.390529	0.64007
0.391671	3.59397		0.391528	0.586734		0.391361	0.637181
0.392503	3.58676		0.39236	0.58629		0.392194	0.634363
0.393335	3.5803		0.393192	0.584832		0.393026	0.632468
0.394167	3.5748		0.394025	0.583077		0.393858	0.630248
0.394999	3.56957		0.394857	0.582049		0.39469	0.626966
0.395831	3.56472		0.395689	0.580468		0.395522	0.623801
0.396664	3.55924		0.396521	0.579558		0.396354	0.62052
0.397496	3.55413		0.397353	0.579052		0.397187	0.617919
0.398328	3.54828		0.398185	0.57806		0.398019	0.616081
0.39916	3.54367		0.399018	0.577415		0.398851	0.614362
0.399992	3.54068		0.39985	0.576936		0.399683	0.612499
0.400824	3.53585		0.400682	0.575905		0.400515	0.611247
0.401656	3.52932		0.401514	0.574272		0.401347	0.609171
0.402489	3.52347		0.402346	0.572806		0.402179	0.605744
0.403321	3.51644		0.403178	0.572025		0.403012	0.601437
0.404153	3.51097		0.40401	0.570998		0.403844	0.596741
0.404985	3.50605		0.404843	0.568063		0.404676	0.591503
0.405817	3.50181		0.405675	0.565785		0.405508	0.587605
0.406649	3.49835		0.406507	0.56321		0.40634	0.583505
0.407481	3.49462		0.407339	0.561433		0.407172	0.581255
0.408314	3.48947		0.408171	0.559339		0.408004	0.579797
0.409146	3.48415		0.409003	0.556953		0.408837	0.57743
0.409978	3.47918		0.409835	0.555368		0.409669	0.573727
0.41081	3.47328		0.410668	0.553495		0.410501	0.570788
0.411642	3.46931		0.4115	0.552005		0.411333	0.568881
0.412474	3.46537		0.412332	0.551201		0.412165	0.566747
0.413307	3.46125		0.413164	0.550836		0.412997	0.564182
0.414139	3.45654		0.413996	0.550185		0.41383	0.56223
0.414971	3.45373		0.414828	0.548553		0.414662	0.561343
0.415803	3.45032		0.415661	0.546986		0.415494	0.559587
0.416635	3.44632		0.416493	0.546222		0.416326	0.557352
0.417467	3.44207		0.417325	0.544574		0.417158	0.555723
0.418299	3.4382		0.418157	0.542941		0.41799	0.555561
0.419132	3.43397		0.418989	0.541782		0.418822	0.554495
0.419964	3.43016		0.419821	0.539979		0.419655	0.552606
0.420796	3.42448		0.420653	0.537593		0.420487	0.551612
0.421628	3.42066		0.421486	0.536049		0.421319	0.551255
0.42246	3.4166		0.422318	0.535441		0.422151	0.550369
0.423292	3.41295		0.42315	0.533924		0.422983	0.54974
0.424124	3.40905		0.423982	0.532759		0.423815	0.548587
0.424957	3.40572		0.424814	0.531155		0.424648	0.546862
0.425789	3.39953		0.425646	0.530431		0.42548	0.545556
0.426621	3.3958		0.426478	0.528293		0.426312	0.544909
0.427453	3.39114		0.427311	0.526777		0.427144	0.543971
0.428285	3.38541		0.428143	0.526225		0.427976	0.542634
0.429117	3.38049		0.428975	0.52431		0.428808	0.541678
0.429949	3.37529		0.429807	0.522339		0.429641	0.540107
0.430782	3.37087		0.430639	0.520957		0.430473	0.53797
0.431614	3.36641		0.431471	0.518225		0.431305	0.536143
0.432446	3.36257		0.432303	0.515411		0.432137	0.534425
0.433278	3.35808		0.433136	0.513242		0.432969	0.531798
0.43411	3.35406		0.433968	0.512225		0.433801	0.528993
0.434942	3.34927		0.4348	0.512012		0.434633	0.526648
0.435774	3.3446		0.435632	0.511026		0.435466	0.524272
0.436607	3.34113		0.436464	0.509197		0.436298	0.522155
0.437439	3.33588		0.437296	0.507545		0.43713	0.520517
0.438271	3.33196		0.438129	0.506465		0.437962	0.519603
0.439103	3.32686		0.438961	0.504767		0.438794	0.517697
0.439935	3.3225		0.439793	0.503486		0.439626	0.51585
0.440767	3.31695		0.440625	0.501646		0.440458	0.514468
0.441599	3.31016		0.441457	0.499939		0.441291	0.511953
0.442432	3.30498		0.442289	0.499038		0.442123	0.509105
0.443264	3.30015		0.443121	0.498298		0.442955	0.507307
0.444096	3.29597		0.443954	0.496875		0.443787	0.506884
0.444928	3.29281		0.444786	0.495026		0.444619	0.505886
0.44576	3.28965		0.445618	0.493139		0.445451	0.503899
0.446592	3.28583		0.44645	0.491933		0.446284	0.503142
0.447424	3.28133		0.447282	0.491053		0.447116	0.50256
0.448257	3.27671		0.448114	0.490586		0.447948	0.501721
0.449089	3.27183		0.448946	0.489841		0.44878	0.499782
0.449921	3.26858		0.449779	0.489585		0.449612	0.497797
0.450753	3.26504		0.450611	0.488944		0.450444	0.496504
0.451585	3.261		0.451443	0.487545		0.451276	0.495997
0.452417	3.25707		0.452275	0.486868		0.452109	0.49577
0.453249	3.25283		0.453107	0.486391		0.452941	0.494775
0.454082	3.24803		0.453939	0.48473		0.453773	0.493185
0.454914	3.2442		0.454771	0.481649		0.454605	0.491342
0.455746	3.23994		0.455604	0.479185		0.455437	0.48912
0.456578	3.23536		0.456436	0.477808		0.456269	0.485815
0.45741	3.2322		0.457268	0.476906		0.457102	0.482818
0.458242	3.22859		0.4581	0.475134		0.457934	0.480848
0.459074	3.2253		0.458932	0.473812		0.458766	0.479344
0.459907	3.22178		0.459764	0.472919		0.459598	0.476988
0.460739	3.2198		0.460597	0.472651		0.46043	0.47492
0.461571	3.21626		0.461429	0.472771		0.461262	0.473179
0.462403	3.21292		0.462261	0.472657		0.462094	0.47098
0.463235	3.20848		0.463093	0.471788		0.462927	0.468455
0.464067	3.20385		0.463925	0.470598		0.463759	0.4651
0.464899	3.19951		0.464757	0.469324		0.464591	0.460871
0.465732	3.19513		0.465589	0.468298		0.465423	0.457565
0.466564	3.18982		0.466422	0.467165		0.466255	0.455537
0.467396	3.1866		0.467254	0.46581		0.467087	0.453225
0.468228	3.18325		0.468086	0.465625		0.46792	0.450604
0.46906	3.17961		0.468918	0.464394		0.468752	0.448137
0.469892	3.17624		0.46975	0.462567		0.469584	0.446127
0.470724	3.17244		0.470582	0.461446		0.470416	0.44366
0.471557	3.16845		0.471414	0.459555		0.471248	0.441819
0.472389	3.16445		0.472247	0.457485		0.47208	0.439753
0.473221	3.16041		0.473079	0.456244		0.472912	0.437276
0.474053	3.15582		0.473911	0.455219		0.473745	0.434746
0.474885	3.15193		0.474743	0.454122		0.474577	0.433831
0.475717	3.14806		0.475575	0.45288		0.475409	0.432955
0.47655	3.14557		0.476407	0.451492		0.476241	0.43108
0.477382	3.14272		0.47724	0.450318		0.477073	0.429307
0.478214	3.13832		0.478072	0.449241		0.477905	0.427733
0.479046	3.13445		0.478904	0.448587		0.478738	0.425267
0.479878	3.13027		0.479736	0.447736		0.47957	0.422558
0.48071	3.12675		0.480568	0.446669		0.480402	0.42128
0.481542	3.12321		0.4814	0.445153		0.481234	0.419536
0.482375	3.11978		0.482232	0.443876		0.482066	0.416086
0.483207	3.11592		0.483065	0.441501		0.482898	0.41314
0.484039	3.11279		0.483897	0.439391		0.48373	0.410468
0.484871	3.10983		0.484729	0.438686		0.484563	0.406985
0.485703	3.1057		0.485561	0.437705		0.485395	0.403575
0.486535	3.1018		0.486393	0.436856		0.486227	0.401809
0.487367	3.0976		0.487225	0.436599		0.487059	0.4004
0.4882	3.09406		0.488057	0.435865		0.487891	0.398004
0.489032	3.09075		0.48889	0.434049		0.488723	0.395225
0.489864	3.08685		0.489722	0.432047		0.489556	0.392357
0.490696	3.08284		0.490554	0.430698		0.490388	0.389821
0.491528	3.07827		0.491386	0.428797		0.49122	0.387462
0.49236	3.07329		0.492218	0.427338		0.492052	0.384923
0.493192	3.07036		0.49305	0.426607		0.492884	0.383423
0.494025	3.066		0.493883	0.425525		0.493716	0.38143
0.494857	3.06202		0.494715	0.423936		0.494548	0.378538
0.495689	3.05955		0.495547	0.42217		0.495381	0.37588
0.496521	3.05604		0.496379	0.420978		0.496213	0.373984
0.497353	3.0521		0.497211	0.420042		0.497045	0.371862
0.498185	3.04734		0.498043	0.418833		0.497877	0.370071
0.499017	3.0424		0.498875	0.417501		0.498709	0.36895
0.49985	3.0383		0.499708	0.416178		0.499541	0.366817
0.500682	3.03372		0.50054	0.414833		0.500374	0.364042
0.501514	3.02923		0.501372	0.413187		0.501206	0.361529
0.502346	3.02229		0.502204	0.411272		0.502038	0.359696
0.503178	3.01654		0.503036	0.409332		0.50287	0.358236
0.50401	3.01148		0.503868	0.407282		0.503702	0.357125
0.504842	3.00715		0.5047	0.404607		0.504534	0.355909
0.505675	3.00251		0.505533	0.402445		0.505367	0.354808
0.506507	2.99774		0.506365	0.400878		0.506199	0.353233
0.507339	2.99347		0.507197	0.399469		0.507031	0.350928
0.508171	2.99005		0.508029	0.397946		0.507863	0.348949
0.509003	2.98514		0.508861	0.396419		0.508695	0.347142
0.509835	2.98053		0.509693	0.394963		0.509527	0.345088
0.510667	2.97554		0.510525	0.393427		0.510359	0.34302
0.5115	2.97094		0.511358	0.391316		0.511192	0.340938
0.512332	2.96652		0.51219	0.389263		0.512024	0.338327
0.513164	2.96243		0.513022	0.388485		0.512856	0.335876
0.513996	2.95793		0.513854	0.387175		0.513688	0.334347
0.514828	2.95312		0.514686	0.385368		0.51452	0.333356
0.51566	2.94858		0.515518	0.383692		0.515352	0.332545
0.516492	2.94416		0.516351	0.382106		0.516184	0.330564
0.517325	2.9395		0.517183	0.379773		0.517017	0.328018
0.518157	2.93362		0.518015	0.377645		0.517849	0.326236
0.518989	2.92726		0.518847	0.376231		0.518681	0.324632
0.519821	2.92259		0.519679	0.374761		0.519513	0.322939
0.520653	2.91876		0.520511	0.373706		0.520345	0.321582
0.521485	2.91451		0.521343	0.372344		0.521177	0.319957
0.522317	2.90945		0.522176	0.370587		0.52201	0.318634
0.52315	2.90468		0.523008	0.369468		0.522842	0.317593
0.523982	2.9003		0.52384	0.368682		0.523674	0.316065
0.524814	2.89644		0.524672	0.368194		0.524506	0.314247
0.525646	2.89162		0.525504	0.367398		0.525338	0.313218
0.526478	2.88602		0.526336	0.365891		0.52617	0.312603
0.52731	2.88075		0.527168	0.364833		0.527002	0.310669
0.528143	2.87534		0.528001	0.36363		0.527835	0.308388
0.528975	2.87087		0.528833	0.361662		0.528667	0.307235
0.529807	2.86529		0.529665	0.359319		0.529499	0.305884
0.530639	2.85963		0.530497	0.357879		0.530331	0.303731
0.531471	2.85523		0.531329	0.357745		0.531163	0.301794
0.532303	2.85041		0.532161	0.356939		0.531995	0.30047
0.533135	2.84575		0.532993	0.355504		0.532828	0.298702
0.533968	2.84117		0.533826	0.353972		0.53366	0.297231
0.5348	2.83515		0.534658	0.352674		0.534492	0.294933
0.535632	2.82979		0.53549	0.351698		0.535324	0.292638
0.536464	2.82415		0.536322	0.350048		0.536156	0.291752
0.537296	2.81818		0.537154	0.348621		0.536988	0.290885
0.538128	2.8131		0.537986	0.347319		0.53782	0.28938
0.53896	2.80856		0.538819	0.346352		0.538653	0.287601
0.539793	2.80369		0.539651	0.344642		0.539485	0.286121
0.540625	2.79918		0.540483	0.343232		0.540317	0.284582
0.541457	2.79406		0.541315	0.341887		0.541149	0.283332
0.542289	2.78898		0.542147	0.340621		0.541981	0.281558
0.543121	2.78421		0.542979	0.33932		0.542813	0.279748
0.543953	2.78022		0.543811	0.338414		0.543646	0.277875
0.544785	2.77588		0.544644	0.336313		0.544478	0.275747
0.545618	2.77102		0.545476	0.335201		0.54531	0.273469
0.54645	2.76598		0.546308	0.33499		0.546142	0.270588
0.547282	2.76219		0.54714	0.334369		0.546974	0.268997
0.548114	2.75836		0.547972	0.333042		0.547806	0.268099
0.548946	2.75398		0.548804	0.331317		0.548638	0.267266
0.549778	2.74953		0.549636	0.329742		0.549471	0.265807
0.55061	2.74498		0.550469	0.328458		0.550303	0.264191
0.551443	2.73947		0.551301	0.327603		0.551135	0.262477
0.552275	2.73515		0.552133	0.327259		0.551967	0.260966
0.553107	2.73024		0.552965	0.327257		0.552799	0.259446
0.553939	2.72634		0.553797	0.326657		0.553631	0.258191
0.554771	2.72274		0.554629	0.325285		0.554464	0.257877
0.555603	2.71863		0.555461	0.324282		0.555296	0.256304
0.556435	2.71415		0.556294	0.324179		0.556128	0.254201
0.557268	2.71044		0.557126	0.323581		0.55696	0.252875
0.5581	2.70598		0.557958	0.322974		0.557792	0.251632
0.558932	2.70189		0.55879	0.322337		0.558624	0.250579
0.559764	2.69824		0.559622	0.32178		0.559456	0.248654
0.560596	2.69466		0.560454	0.320533		0.560289	0.246513
0.561428	2.69035		0.561287	0.318937		0.561121	0.24476
0.56226	2.68507		0.562119	0.317117		0.561953	0.243264
0.563093	2.68102		0.562951	0.315438		0.562785	0.242055
0.563925	2.67711		0.563783	0.313993		0.563617	0.240218
0.564757	2.67246		0.564615	0.312034		0.564449	0.238367
0.565589	2.66826		0.565447	0.309611		0.565282	0.237127
0.566421	2.66465		0.566279	0.307764		0.566114	0.236366
0.567253	2.66078		0.567112	0.305681		0.566946	0.234896
0.568085	2.65746		0.567944	0.303471		0.567778	0.233428
0.568918	2.6542		0.568776	0.301582		0.56861	0.232955
0.56975	2.65083		0.569608	0.300449		0.569442	0.232202
0.570582	2.64742		0.57044	0.300132		0.570274	0.230397
0.571414	2.64394		0.571272	0.300215		0.571107	0.228135
0.572246	2.64111		0.572104	0.299639		0.571939	0.227102
0.573078	2.63788		0.572937	0.297857		0.572771	0.226618
0.57391	2.63479		0.573769	0.296186		0.573603	0.226182
0.574743	2.63122		0.574601	0.295086		0.574435	0.225669
0.575575	2.62738		0.575433	0.294247		0.575267	0.224614
0.576407	2.62441		0.576265	0.29323		0.5761	0.22364
0.577239	2.62147		0.577097	0.291613		0.576932	0.22253
0.578071	2.61838		0.577929	0.290649		0.577764	0.221048
0.578903	2.61496		0.578762	0.28985		0.578596	0.219839
0.579736	2.61128		0.579594	0.288352		0.579428	0.218809
0.580568	2.60823		0.580426	0.286612		0.58026	0.217655
0.5814	2.60569		0.581258	0.285151		0.581092	0.216092
0.582232	2.60205		0.58209	0.283983		0.581925	0.213822
0.583064	2.59892		0.582922	0.28323		0.582757	0.212416
0.583896	2.59632		0.583755	0.282571		0.583589	0.211846
0.584728	2.59314		0.584587	0.281744		0.584421	0.210504
0.585561	2.59039		0.585419	0.280543		0.585253	0.209251
0.586393	2.58745		0.586251	0.27951		0.586085	0.208006
0.587225	2.58417		0.587083	0.278573		0.586918	0.206468
0.588057	2.58072		0.587915	0.277343		0.58775	0.205463
0.588889	2.57697		0.588747	0.27596		0.588582	0.20361
0.589721	2.57374		0.58958	0.275033		0.589414	0.201639
0.590553	2.57047		0.590412	0.274708		0.590246	0.199995
0.591386	2.56675		0.591244	0.274474		0.591078	0.198756
0.592218	2.56411		0.592076	0.273703		0.59191	0.197286
0.59305	2.56126		0.592908	0.271755		0.592743	0.196485
0.593882	2.5579		0.59374	0.269729		0.593575	0.196054
0.594714	2.55485		0.594572	0.268192		0.594407	0.195332
0.595546	2.5514		0.595405	0.266843		0.595239	0.194851
0.596378	2.5477		0.596237	0.265574		0.596071	0.193293
0.597211	2.54455		0.597069	0.264382		0.596903	0.191689
0.598043	2.54168		0.597901	0.263178		0.597736	0.190541
0.598875	2.53858		0.598733	0.261801		0.598568	0.188915
0.599707	2.53533		0.599565	0.260445		0.5994	0.187912
0.600539	2.53229		0.600398	0.259582		0.600232	0.186752
0.601371	2.52938		0.60123	0.259185		0.601064	0.186226
0.602203	2.52638		0.602062	0.258459		0.601896	0.186154
0.603036	2.52339		0.602894	0.257496		0.602728	0.185077
0.603868	2.52012		0.603726	0.256124		0.603561	0.184072
0.6047	2.51613		0.604558	0.254926		0.604393	0.183205
0.605532	2.51249		0.60539	0.253985		0.605225	0.18256
0.606364	2.51017		0.606223	0.253846		0.606057	0.181179
0.607196	2.50742		0.607055	0.254298		0.606889	0.179847
0.608028	2.50464		0.607887	0.25391		0.607721	0.178495
0.608861	2.50225		0.608719	0.253157		0.608553	0.177418
0.609693	2.49915		0.609551	0.252518		0.609386	0.176465
0.610525	2.49628		0.610383	0.251939		0.610218	0.175763
0.611357	2.49342		0.611215	0.250024		0.61105	0.174774
0.612189	2.48996		0.612048	0.247953		0.611882	0.173875
0.613021	2.48708		0.61288	0.245235		0.612714	0.173609
0.613853	2.48426		0.613712	0.243722		0.613546	0.173188
0.614686	2.48157		0.614544	0.242906		0.614379	0.171838
0.615518	2.47873		0.615376	0.242858		0.615211	0.170232
0.61635	2.47599		0.616208	0.241923		0.616043	0.168681
0.617182	2.47291		0.617041	0.241344		0.616875	0.167055
0.618014	2.46936		0.617873	0.24094		0.617707	0.164889
0.618846	2.46608		0.618705	0.239996		0.618539	0.163274
0.619678	2.46315		0.619537	0.239348		0.619371	0.16185
0.620511	2.46022		0.620369	0.238568		0.620204	0.16091
0.621343	2.45697		0.621201	0.237714		0.621036	0.160001
0.622175	2.4532		0.622033	0.236851		0.621868	0.15884
0.623007	2.44928		0.622866	0.23634		0.6227	0.158034
0.623839	2.44595		0.623698	0.235792		0.623532	0.157513
0.624671	2.44278		0.62453	0.234383		0.624364	0.156114
0.625503	2.43946		0.625362	0.232752		0.625197	0.154161
0.626336	2.43664		0.626194	0.231599		0.626029	0.152754
0.627168	2.43356		0.627026	0.229951		0.626861	0.151255
0.628	2.43068		0.627858	0.228532		0.627693	0.149895
0.628832	2.42836		0.628691	0.227196		0.628525	0.148724
0.629664	2.42567		0.629523	0.226086		0.629357	0.14779
0.630496	2.42271		0.630355	0.225056		0.630189	0.146957
0.631328	2.41943		0.631187	0.224416		0.631022	0.145799
0.632161	2.41643		0.632019	0.223496		0.631854	0.144599
0.632993	2.4137		0.632851	0.222423		0.632686	0.14323
0.633825	2.41087		0.633684	0.221435		0.633518	0.141996
0.634657	2.40845		0.634516	0.220426		0.63435	0.140152
0.635489	2.40679		0.635348	0.219458		0.635182	0.137481
0.636321	2.40514		0.63618	0.218399		0.636015	0.135128
0.637154	2.40272		0.637012	0.218146		0.636847	0.133379
0.637986	2.39965		0.637844	0.217444		0.637679	0.131782
0.638818	2.39632		0.638676	0.216343		0.638511	0.129906
0.63965	2.39328		0.639509	0.215684		0.639343	0.12817
0.640482	2.39075		0.640341	0.215337		0.640175	0.126718
0.641314	2.3881		0.641173	0.214755		0.641007	0.125496
0.642146	2.38502		0.642005	0.213708		0.64184	0.124112
0.642978	2.38159		0.642837	0.212387		0.642672	0.121914
0.643811	2.37822		0.643669	0.210877		0.643504	0.120197
0.644643	2.37503		0.644501	0.210151		0.644336	0.120169
0.645475	2.37263		0.645334	0.209199		0.645168	0.119684
0.646307	2.37046		0.646166	0.207932		0.646	0.118061
0.647139	2.36794		0.646998	0.206374		0.646833	0.115936
0.647971	2.36516		0.64783	0.205017		0.647665	0.114271
0.648804	2.3626		0.648662	0.203591		0.648497	0.113019
0.649636	2.35981		0.649494	0.202668		0.649329	0.111907
0.650468	2.35651		0.650326	0.20213		0.650161	0.110222
0.6513	2.35358		0.651159	0.202059		0.650993	0.109337
0.652132	2.35008		0.651991	0.20171		0.651825	0.107281
0.652964	2.34664		0.652823	0.201219		0.652658	0.105573
0.653796	2.34334		0.653655	0.200727		0.65349	0.103659
0.654629	2.3403		0.654487	0.20102		0.654322	0.102247
0.655461	2.33741		0.655319	0.200882		0.655154	0.100457
0.656293	2.33447		0.656152	0.201168		0.655986	0.09857
0.657125	2.33183		0.656984	0.199077		0.656818	0.096885
0.657957	2.32905		0.657816	0.197316		0.657651	0.094822
0.658789	2.32632		0.658648	0.196849		0.658483	0.093322
0.659621	2.32407		0.65948	0.195273		0.659315	0.092604
0.660454	2.32189		0.660312	0.194779		0.660147	0.091065
0.661286	2.31917		0.661144	0.193969		0.660979	0.089176
0.662118	2.31668		0.661977	0.193661		0.661811	0.086834
0.66295	2.3139		0.662809	0.192777		0.662643	0.084685
0.663782	2.31119		0.663641	0.191983		0.663476	0.08381
0.664614	2.30894		0.664473	0.191222		0.664308	0.083052
0.665446	2.30629		0.665305	0.189679		0.66514	0.081795
0.666279	2.30417		0.666137	0.188899		0.665972	0.081028
0.667111	2.30136		0.666969	0.188524		0.666804	0.080524
0.667943	2.29738		0.667802	0.187063		0.667636	0.080429
0.668775	2.29403		0.668634	0.186731		0.668469	0.07948
0.669607	2.29112		0.669466	0.186482		0.669301	0.078608
0.670439	2.28855		0.670298	0.186173		0.670133	0.077963
0.671271	2.28603		0.67113	0.186042		0.670965	0.076202
0.672104	2.28374		0.671962	0.186099		0.671797	0.074774
0.672936	2.28164		0.672794	0.186065		0.672629	0.074137
0.673768	2.27927		0.673627	0.186131		0.673461	0.073318
0.6746	2.27678		0.674459	0.185415		0.674294	0.072545
0.675432	2.27405		0.675291	0.184176		0.675126	0.071625
0.676264	2.27067		0.676123	0.183356		0.675958	0.070655
0.677096	2.26788		0.676955	0.182439		0.67679	0.06987
0.677929	2.26473		0.677787	0.182039		0.677622	0.069063
0.678761	2.26179		0.67862	0.180934		0.678454	0.06832
0.679593	2.25952		0.679452	0.180677		0.679287	0.067082
0.680425	2.25764		0.680284	0.180603		0.680119	0.066247
0.681257	2.25529		0.681116	0.179212		0.680951	0.066446
0.682089	2.25251		0.681948	0.17716		0.681783	0.065173
0.682921	2.24947		0.68278	0.175753		0.682615	0.063032
0.683754	2.24706		0.683612	0.174618		0.683447	0.061735
0.684586	2.24431		0.684445	0.173617		0.684279	0.061461
0.685418	2.24233		0.685277	0.172876		0.685112	0.05986
0.68625	2.24054		0.686109	0.172513		0.685944	0.0577
0.687082	2.23808		0.686941	0.172856		0.686776	0.057222
0.687914	2.23579		0.687773	0.172766		0.687608	0.055922
0.688747	2.23375		0.688605	0.172425		0.68844	0.054582
0.689579	2.2307		0.689437	0.171105		0.689272	0.054103
0.690411	2.22715		0.69027	0.170042		0.690105	0.053838
0.691243	2.22373		0.691102	0.169323		0.690937	0.052903
0.692075	2.22095		0.691934	0.168052		0.691769	0.052556
0.692907	2.21804		0.692766	0.16654		0.692601	0.052255
0.693739	2.21557		0.693598	0.165356		0.693433	0.051079
0.694571	2.21346		0.69443	0.163921		0.694265	0.04936
0.695404	2.21115		0.695262	0.161913		0.695097	0.049268
0.696236	2.2091		0.696095	0.159905		0.69593	0.049289
0.697068	2.20647		0.696927	0.158018		0.696762	0.048757
0.6979	2.20328		0.697759	0.156434		0.697594	0.048282
0.698732	2.19988		0.698591	0.15691		0.698426	0.047829
0.699564	2.19741		0.699423	0.156879		0.699258	0.047356
0.700397	2.19549		0.700255	0.155865		0.70009	0.046924
0.701229	2.19269		0.701088	0.155203		0.700922	0.046477
0.702061	2.18983		0.70192	0.154299		0.701755	0.044919
0.702893	2.18737		0.702752	0.15253		0.702587	0.044929
0.703725	2.18491		0.703584	0.150838		0.703419	0.045043
0.704557	2.18248		0.704416	0.150413		0.704251	0.044643
0.705389	2.18017		0.705248	0.150639		0.705083	0.044224
0.706222	2.17767		0.70608	0.150073		0.705915	0.042878
0.707054	2.17553		0.706913	0.1504		0.706748	0.042102
0.707886	2.17279		0.707745	0.149144		0.70758	0.040057
0.708718	2.17031		0.708577	0.14768		0.708412	0.038305
0.70955	2.16905		0.709409	0.147315		0.709244	0.037087
0.710382	2.16736		0.710241	0.14669		0.710076	0.035939
0.711214	2.16474		0.711073	0.146087		0.710908	0.03411
0.712047	2.16156		0.711905	0.145232		0.71174	0.032592
0.712879	2.1589		0.712738	0.144299		0.712573	0.033259
0.713711	2.1563		0.71357	0.143131		0.713405	0.032481
0.714543	2.15333		0.714402	0.142169		0.714237	0.030412
0.715375	2.15072		0.715234	0.140727		0.715069	0.029139
0.716207	2.14819		0.716066	0.13976		0.715901	0.027245
0.717039	2.14607		0.716898	0.139634		0.716733	0.026134
0.717872	2.14419		0.717731	0.139074		0.717566	0.026325
0.718704	2.14141		0.718563	0.13946		0.718398	0.025632
0.719536	2.13849		0.719395	0.138765		0.71923	0.024711
0.720368	2.13665		0.720227	0.13732		0.720062	0.02321
0.7212	2.134		0.721059	0.136025		0.720894	0.023028
0.722032	2.13108		0.721891	0.134714		0.721726	0.022182
0.722864	2.12891		0.722723	0.13352		0.722558	0.020713
0.723697	2.12668		0.723556	0.133583		0.723391	0.019815
0.724529	2.12445		0.724388	0.132083		0.724223	0.018839
0.725361	2.12254		0.72522	0.132476		0.725055	0.018499
0.726193	2.1206		0.726052	0.132108		0.725887	0.017464
0.727025	2.1182		0.726884	0.131506		0.726719	0.01715
0.727857	2.11531		0.727716	0.130958		0.727551	0.016028
0.728689	2.11237		0.728548	0.129797		0.728384	0.013852
0.729522	2.10948		0.729381	0.128697		0.729216	0.013242
0.730354	2.10698		0.730213	0.128183		0.730048	0.012749
0.731186	2.10549		0.731045	0.128208		0.73088	0.011727
0.732018	2.10419		0.731877	0.126775		0.731712	0.01066
0.73285	2.1027		0.732709	0.125894		0.732544	0.009604
0.733682	2.10093		0.733541	0.12586		0.733377	0.008207
0.734514	2.09868		0.734374	0.126179		0.734209	0.006481
0.735347	2.09583		0.735206	0.12534		0.735041	0.006465
0.736179	2.09302		0.736038	0.125746		0.735873	0.006348
0.737011	2.09026		0.73687	0.126578		0.736705	0.005089
0.737843	2.08731		0.737702	0.127038		0.737537	0.003863
0.738675	2.08452		0.738534	0.126605		0.738369	0.002604
0.739507	2.08256		0.739366	0.126332		0.739202	0.00129
0.740339	2.0808		0.740199	0.123831		0.740034	0.000432
0.741172	2.07815		0.741031	0.122618		0.740866	8.9e-05
0.742004	2.07544		0.741863	0.121123		0.741698	-0.00138
0.742836	2.07328		0.742695	0.120202		0.74253	-0.002408
0.743668	2.07086		0.743527	0.119206		0.743362	-0.002094
0.7445	2.06844		0.744359	0.11897		0.744195	-0.003676
0.745332	2.06652		0.745191	0.118855		0.745027	-0.004722
0.746165	2.06424		0.746024	0.118892		0.745859	-0.006113
0.746997	2.06232		0.746856	0.117675		0.746691	-0.008803
0.747829	2.06014		0.747688	0.115534		0.747523	-0.010265
0.748661	2.05794		0.74852	0.114679		0.748355	-0.011125
0.749493	2.05599		0.749352	0.115717		0.749187	-0.012236
0.750325	2.0539		0.750184	0.116437		0.75002	-0.012064
0.751157	2.05151		0.751016	0.116803		0.750852	-0.013878
0.751989	2.04943		0.751849	0.116328		0.751684	-0.015174
0.752822	2.04797		0.752681	0.115059		0.752516	-0.014723
0.753654	2.04664		0.753513	0.114253		0.753348	-0.016196
0.754486	2.04555		0.754345	0.113707		0.75418	-0.018683
0.755318	2.04432		0.755177	0.112972		0.755013	-0.019288
0.75615	2.0427		0.756009	0.112077		0.755845	-0.020039
0.756982	2.04102		0.756842	0.110803		0.756677	-0.021199
0.757815	2.03855		0.757674	0.109903		0.757509	-0.021883
0.758647	2.03631		0.758506	0.109068		0.758341	-0.022379
0.759479	2.03444		0.759338	0.107944		0.759173	-0.024097
0.760311	2.03211		0.76017	0.106811		0.760005	-0.0254
0.761143	2.03044		0.761002	0.106054		0.760838	-0.026315
0.761975	2.029		0.761834	0.106465		0.76167	-0.02743
0.762807	2.02708		0.762667	0.106285		0.762502	-0.029553
0.76364	2.02562		0.763499	0.105159		0.763334	-0.029976
0.764472	2.02362		0.764331	0.105609		0.764166	-0.030799
0.765304	2.0214		0.765163	0.10409		0.764998	-0.031736
0.766136	2.01912		0.765995	0.104537		0.76583	-0.031862
0.766968	2.01653		0.766827	0.10319		0.766663	-0.032669
0.7678	2.01473		0.767659	0.101866		0.767495	-0.033489
0.768632	2.01357		0.768492	0.101665		0.768327	-0.03465
0.769465	2.01201		0.769324	0.099861		0.769159	-0.034784
0.770297	2.01036		0.770156	0.100092		0.769991	-0.03554
0.771129	2.00863		0.770988	0.099305		0.770823	-0.036506
0.771961	2.00658		0.77182	0.099189		0.771656	-0.036636
0.772793	2.00384		0.772652	0.098409		0.772488	-0.037486
0.773625	2.00094		0.773485	0.099589		0.77332	-0.039136
0.774457	1.99868		0.774317	0.098554		0.774152	-0.040086
0.77529	1.99664		0.775149	0.097972		0.774984	-0.04092
0.776122	1.99548		0.775981	0.096166		0.775816	-0.040821
0.776954	1.99473		0.776813	0.095208		0.776648	-0.042036
0.777786	1.99374		0.777645	0.095511		0.777481	-0.043197
0.778618	1.99295		0.778477	0.094863		0.778313	-0.043684
0.77945	1.99186		0.77931	0.094192		0.779145	-0.045662
0.780282	1.99022		0.780142	0.093869		0.779977	-0.045903
0.781115	1.98864		0.780974	0.093875		0.780809	-0.046782
0.781947	1.98658		0.781806	0.09558		0.781641	-0.048052
0.782779	1.98527		0.782638	0.096072		0.782474	-0.049828
0.783611	1.98312		0.78347	0.095481		0.783306	-0.049584
0.784443	1.98079		0.784302	0.096293		0.784138	-0.049406
0.785275	1.97908		0.785135	0.095969		0.78497	-0.050654
0.786107	1.9777		0.785967	0.096293		0.785802	-0.050278
0.78694	1.97629		0.786799	0.096331		0.786634	-0.050267
0.787772	1.97524		0.787631	0.095259		0.787466	-0.050047
0.788604	1.97366		0.788463	0.093598		0.788299	-0.050492
0.789436	1.97171		0.789295	0.095281		0.789131	-0.051232
0.790268	1.96991		0.790128	0.094881		0.789963	-0.052757
0.7911	1.96816		0.79096	0.093246		0.790795	-0.052509
0.791932	1.9665		0.791792	0.092672		0.791627	-0.053499
0.792765	1.96468		0.792624	0.091648		0.792459	-0.054439
0.793597	1.96252		0.793456	0.090538		0.793292	-0.054346
0.794429	1.95999		0.794288	0.09074		0.794124	-0.05527
0.795261	1.95721		0.79512	0.090721		0.794956	-0.055398
0.796093	1.95513		0.795953	0.089936		0.795788	-0.056352
0.796925	1.95264		0.796785	0.089445		0.79662	-0.057198
0.797758	1.95072		0.797617	0.090055		0.797452	-0.056816
0.79859	1.94833		0.798449	0.089842		0.798284	-0.056836
0.799422	1.94654		0.799281	0.089616		0.799117	-0.057218
0.800254	1.94522		0.800113	0.089473		0.799949	-0.058548
0.801086	1.94304		0.800945	0.089498		0.800781	-0.059185
0.801918	1.94086		0.801778	0.089113		0.801613	-0.058843
0.80275	1.93855		0.80261	0.089436		0.802445	-0.058849
0.803582	1.93541		0.803442	0.089156		0.803277	-0.058422
0.804415	1.93223		0.804274	0.088694		0.80411	-0.057168
0.805247	1.92974		0.805106	0.089371		0.804942	-0.057722
0.806079	1.92786		0.805938	0.088738		0.805774	-0.058987
0.806911	1.92623		0.80677	0.089273		0.806606	-0.059551
0.807743	1.92513		0.807603	0.089618		0.807438	-0.059585
0.808575	1.92401		0.808435	0.088929		0.80827	-0.06067
0.809408	1.92198		0.809267	0.089498		0.809102	-0.061711
0.81024	1.91963		0.810099	0.089857		0.809935	-0.0615
0.811072	1.9175		0.810931	0.090526		0.810767	-0.062601
0.811904	1.91537		0.811763	0.090306		0.811599	-0.06312
0.812736	1.9131		0.812595	0.089597		0.812431	-0.063647
0.813568	1.91133		0.813428	0.088829		0.813263	-0.064205
0.8144	1.9095		0.81426	0.089604		0.814095	-0.064593
0.815233	1.90853		0.815092	0.088421		0.814928	-0.064586
0.816065	1.90659		0.815924	0.087949		0.81576	-0.065646
0.816897	1.90455		0.816756	0.087609		0.816592	-0.066119
0.817729	1.90256		0.817588	0.087653		0.817424	-0.067335
0.818561	1.89976		0.818421	0.088151		0.818256	-0.06771
0.819393	1.8969		0.819253	0.087382		0.819088	-0.067885
0.820225	1.89402		0.820085	0.087422		0.81992	-0.069092
0.821058	1.8921		0.820917	0.087647		0.820753	-0.068881
0.82189	1.89081		0.821749	0.087548		0.821585	-0.069349
0.822722	1.88903		0.822581	0.086545		0.822417	-0.069075
0.823554	1.88736		0.823413	0.08493		0.823249	-0.069588
0.824386	1.88593		0.824246	0.083377		0.824081	-0.069409
0.825218	1.88445		0.825078	0.083733		0.824913	-0.071163
0.82605	1.88328		0.82591	0.082111		0.825746	-0.072459
0.826883	1.88199		0.826742	0.082396		0.826578	-0.072397
0.827715	1.88019		0.827574	0.081101		0.82741	-0.07329
0.828547	1.87779		0.828406	0.079845		0.828242	-0.074621
0.829379	1.8759		0.829238	0.079634		0.829074	-0.074834
0.830211	1.87448		0.830071	0.08		0.829906	-0.07524
0.831043	1.87315		0.830903	0.079576		0.830738	-0.076136
0.831875	1.87136		0.831735	0.078592		0.831571	-0.075901
0.832708	1.86956		0.832567	0.077769		0.832403	-0.076402
0.83354	1.86791		0.833399	0.077088		0.833235	-0.076732
0.834372	1.8658		0.834231	0.076085		0.834067	-0.07669
0.835204	1.86412		0.835064	0.076553		0.834899	-0.077964
0.836036	1.86261		0.835896	0.076278		0.835731	-0.07709
0.836868	1.86075		0.836728	0.076059		0.836564	-0.076864
0.8377	1.85837		0.83756	0.076476		0.837396	-0.076786
0.838533	1.85692		0.838392	0.076749		0.838228	-0.077599
0.839365	1.85646		0.839224	0.074397		0.83906	-0.07807
0.840197	1.85587		0.840056	0.073525		0.839892	-0.07863
0.841029	1.85483		0.840889	0.073272		0.840724	-0.078462
0.841861	1.85272		0.841721	0.071807		0.841556	-0.078399
0.842693	1.85109		0.842553	0.071012		0.842389	-0.079111
0.843525	1.84946		0.843385	0.069889		0.843221	-0.080425
0.844358	1.84866		0.844217	0.069491		0.844053	-0.081194
0.84519	1.84793		0.845049	0.068866		0.844885	-0.081753
0.846022	1.84712		0.845881	0.069821		0.845717	-0.08344
0.846854	1.84728		0.846714	0.068744		0.846549	-0.082683
0.847686	1.84653		0.847546	0.067894		0.847382	-0.082843
0.848518	1.84517		0.848378	0.067651		0.848214	-0.083157
0.84935	1.84413		0.84921	0.067008		0.849046	-0.083794
0.850183	1.84252		0.850042	0.067991		0.849878	-0.083618
0.851015	1.84147		0.850874	0.066533		0.85071	-0.08402
0.851847	1.84072		0.851707	0.06593		0.851542	-0.085266
0.852679	1.83926		0.852539	0.065099		0.852374	-0.084849
0.853511	1.83839		0.853371	0.063918		0.853207	-0.084508
0.854343	1.83801		0.854203	0.064863		0.854039	-0.084986
0.855175	1.83726		0.855035	0.065176		0.854871	-0.08556
0.856008	1.83603		0.855867	0.064402		0.855703	-0.086203
0.85684	1.83498		0.856699	0.064237		0.856535	-0.087578
0.857672	1.83466		0.857532	0.064341		0.857367	-0.087234
0.858504	1.83413		0.858364	0.0639		0.858199	-0.087327
0.859336	1.83318		0.859196	0.062856		0.859032	-0.088276
0.860168	1.83266		0.860028	0.062237		0.859864	-0.089118
0.861	1.83273		0.86086	0.062088		0.860696	-0.090903
0.861833	1.83304		0.861692	0.061029		0.861528	-0.091768
0.862665	1.83186		0.862524	0.059586		0.86236	-0.092775
0.863497	1.83006		0.863357	0.058681		0.863192	-0.093869
0.864329	1.82793		0.864189	0.058132		0.864025	-0.095318
0.865161	1.82603		0.865021	0.058051		0.864857	-0.096274
0.865993	1.82391		0.865853	0.057227		0.865689	-0.096971
0.866826	1.82266		0.866685	0.056777		0.866521	-0.096592
0.867658	1.82152		0.867517	0.056167		0.867353	-0.096841
0.86849	1.8199		0.868349	0.055009		0.868185	-0.097449
0.869322	1.81863		0.869182	0.054446		0.869017	-0.09778
0.870154	1.81802		0.870014	0.054822		0.86985	-0.097722
0.870986	1.81672		0.870846	0.054832		0.870682	-0.098309
0.871818	1.81497		0.871678	0.05477		0.871514	-0.097622
0.872651	1.81302		0.87251	0.054075		0.872346	-0.097901
0.873483	1.81143		0.873342	0.055202		0.873178	-0.098665
0.874315	1.81052		0.874175	0.055518		0.87401	-0.099243
0.875147	1.80948		0.875007	0.054537		0.874843	-0.100244
0.875979	1.80872		0.875839	0.054571		0.875675	-0.100425
0.876811	1.80739		0.876671	0.053363		0.876507	-0.100433
0.877643	1.80588		0.877503	0.053818		0.877339	-0.102016
0.878476	1.80461		0.878335	0.053964		0.878171	-0.103227
0.879308	1.80356		0.879167	0.052949		0.879003	-0.103148
0.88014	1.802		0.88	0.052302		0.879835	-0.102673
0.880972	1.80019		0.880832	0.052183		0.880668	-0.103795
0.881804	1.79863		0.881664	0.052756		0.8815	-0.1047
0.882636	1.79768		0.882496	0.052658		0.882332	-0.105343
0.883468	1.79704		0.883328	0.053426		0.883164	-0.106332
0.884301	1.79612		0.88416	0.05341		0.883996	-0.107225
0.885133	1.79497		0.884992	0.053425		0.884828	-0.106895
0.885965	1.79383		0.885825	0.052676		0.885661	-0.106291
0.886797	1.79263		0.886657	0.052356		0.886493	-0.107168
0.887629	1.79184		0.887489	0.05088		0.887325	-0.107527
0.888461	1.78949		0.888321	0.050424		0.888157	-0.108506
0.889293	1.78736		0.889153	0.050553		0.888989	-0.108977
0.890126	1.78664		0.889985	0.049689		0.889821	-0.109648
0.890958	1.78438		0.890818	0.048504		0.890653	-0.109617
0.89179	1.78193		0.89165	0.047988		0.891486	-0.110789
0.892622	1.78173		0.892482	0.048491		0.892318	-0.111867
0.893454	1.78029		0.893314	0.048332		0.89315	-0.111089
0.894286	1.77953		0.894146	0.048039		0.893982	-0.112015
0.895118	1.77786		0.894978	0.048103		0.894814	-0.113814
0.895951	1.77602		0.89581	0.04643		0.895646	-0.113969
0.896783	1.77403		0.896643	0.046243		0.896479	-0.115096
0.897615	1.77256		0.897475	0.045116		0.897311	-0.115726
0.898447	1.77046		0.898307	0.04475		0.898143	-0.115477
0.899279	1.76763		0.899139	0.044116		0.898975	-0.115987
0.900111	1.7651		0.899971	0.043419		0.899807	-0.116443
0.900943	1.76305		0.900803	0.044409		0.900639	-0.115786
0.901776	1.76108		0.901635	0.044723		0.901471	-0.115488
0.902608	1.75954		0.902468	0.043035		0.902304	-0.114737
0.90344	1.75712		0.9033	0.042809		0.903136	-0.114938
0.904272	1.75536		0.904132	0.043417		0.903968	-0.114226
0.905104	1.75453		0.904964	0.044412		0.9048	-0.114067
0.905936	1.75313		0.905796	0.045096		0.905632	-0.113113
0.906769	1.75215		0.906628	0.045186		0.906464	-0.112553
0.907601	1.75038		0.907461	0.045886		0.907297	-0.11271
0.908433	1.74925		0.908293	0.046227		0.908129	-0.113492
0.909265	1.74789		0.909125	0.045972		0.908961	-0.114098
0.910097	1.74643		0.909957	0.046169		0.909793	-0.114673
0.910929	1.74509		0.910789	0.046453		0.910625	-0.115001
0.911761	1.74317		0.911621	0.046469		0.911457	-0.116237
0.912593	1.74139		0.912453	0.046276		0.91229	-0.117033
0.913426	1.74001		0.913286	0.047058		0.913122	-0.117207
0.914258	1.73902		0.914118	0.045024		0.913954	-0.117057
0.91509	1.73761		0.91495	0.0437		0.914786	-0.116548
0.915922	1.73554		0.915782	0.043893		0.915618	-0.117351
0.916754	1.73359		0.916614	0.044636		0.91645	-0.116958
0.917586	1.73272		0.917446	0.045105		0.917282	-0.11775
0.918419	1.73165		0.918278	0.045994		0.918115	-0.118733
0.919251	1.73054		0.919111	0.044066		0.918947	-0.118981
0.920083	1.73024		0.919943	0.043748		0.919779	-0.119148
0.920915	1.72876		0.920775	0.043449		0.920611	-0.119424
0.921747	1.72731		0.921607	0.043567		0.921443	-0.11974
0.922579	1.72595		0.922439	0.044174		0.922275	-0.120566
0.923411	1.72475		0.923271	0.043599		0.923107	-0.120067
0.924244	1.72347		0.924103	0.042958		0.92394	-0.120081
0.925076	1.72262		0.924936	0.042546		0.924772	-0.119654
0.925908	1.72052		0.925768	0.042796		0.925604	-0.119475
0.92674	1.71947		0.9266	0.043334		0.926436	-0.120091
0.927572	1.71761		0.927432	0.043256		0.927268	-0.121871
0.928404	1.71581		0.928264	0.042913		0.9281	-0.12273
0.929236	1.71468		0.929096	0.042493		0.928933	-0.123143
0.930069	1.71293		0.929929	0.042242		0.929765	-0.123567
0.930901	1.71157		0.930761	0.042159		0.930597	-0.124065
0.931733	1.70945		0.931593	0.04282		0.931429	-0.124061
0.932565	1.7084		0.932425	0.043264		0.932261	-0.124866
0.933397	1.70796		0.933257	0.042553		0.933093	-0.124314
0.934229	1.70608		0.934089	0.042768		0.933925	-0.123818
0.935061	1.70554		0.934921	0.042733		0.934758	-0.124855
0.935894	1.70386		0.935754	0.042915		0.93559	-0.125081
0.936726	1.70243		0.936586	0.042745		0.936422	-0.125435
0.937558	1.70233		0.937418	0.043122		0.937254	-0.125588
0.93839	1.70111		0.93825	0.041996		0.938086	-0.124759
0.939222	1.70074		0.939082	0.042014		0.938918	-0.124403
0.940054	1.69982		0.939914	0.042277		0.939751	-0.124439
0.940886	1.6984		0.940746	0.042442		0.940583	-0.12481
0.941719	1.69784		0.941579	0.042677		0.941415	-0.124772
0.942551	1.69569		0.942411	0.041629		0.942247	-0.125183
0.943383	1.69542		0.943243	0.040162		0.943079	-0.126469
0.944215	1.69428		0.944075	0.040486		0.943911	-0.126453
0.945047	1.69334		0.944907	0.040698		0.944743	-0.126057
0.945879	1.69203		0.945739	0.040411		0.945576	-0.127462
0.946711	1.69053		0.946571	0.04034		0.946408	-0.127999
0.947544	1.68989		0.947404	0.039845		0.94724	-0.13013
0.948376	1.68905		0.948236	0.039541		0.948072	-0.130161
0.949208	1.68917		0.949068	0.039922		0.948904	-0.13048
0.95004	1.68873		0.9499	0.039206		0.949736	-0.130847
0.950872	1.68691		0.950732	0.039169		0.950569	-0.131588
0.951704	1.68653		0.951564	0.039316		0.951401	-0.131261
0.952536	1.68568		0.952397	0.03932		0.952233	-0.133092
0.953369	1.68519		0.953229	0.038823		0.953065	-0.133124
0.954201	1.68414		0.954061	0.037865		0.953897	-0.132871
0.955033	1.68262		0.954893	0.036895		0.954729	-0.134086
0.955865	1.68157		0.955725	0.038818		0.955561	-0.133963
0.956697	1.68116		0.956557	0.039282		0.956394	-0.134635
0.957529	1.68067		0.957389	0.039476		0.957226	-0.133958
0.958361	1.67961		0.958222	0.039174		0.958058	-0.134403
0.959194	1.67753		0.959054	0.037431		0.95889	-0.134913
0.960026	1.6762		0.959886	0.036268		0.959722	-0.13505
0.960858	1.67605		0.960718	0.035906		0.960554	-0.135794
0.96169	1.67475		0.96155	0.034855		0.961387	-0.136638
0.962522	1.674		0.962382	0.034786		0.962219	-0.137444
0.963354	1.6731		0.963214	0.034562		0.963051	-0.137998
0.964186	1.6716		0.964047	0.033562		0.963883	-0.137233
0.965019	1.67015		0.964879	0.033652		0.964715	-0.137274
0.965851	1.66866		0.965711	0.033757		0.965547	-0.137751
0.966683	1.66621		0.966543	0.033907		0.966379	-0.137405
0.967515	1.66543		0.967375	0.034098		0.967212	-0.137564
0.968347	1.66441		0.968207	0.033832		0.968044	-0.138297
0.969179	1.66324		0.969039	0.033892		0.968876	-0.138074
0.970011	1.66248		0.969872	0.032591		0.969708	-0.138439
0.970844	1.66025		0.970704	0.033044		0.97054	-0.138767
0.971676	1.65963		0.971536	0.03204		0.971372	-0.139089
0.972508	1.65927		0.972368	0.03205		0.972205	-0.139414
0.97334	1.65846		0.9732	0.032047		0.973037	-0.140076
0.974172	1.65816		0.974032	0.032228		0.973869	-0.140621
0.975004	1.65707		0.974865	0.032501		0.974701	-0.141758
0.975837	1.65559		0.975697	0.03138		0.975533	-0.142574
0.976669	1.65222		0.976529	0.030158		0.976365	-0.14286
0.977501	1.65106		0.977361	0.029545		0.977197	-0.143067
0.978333	1.65159		0.978193	0.030045		0.97803	-0.141988
0.979165	1.64919		0.979025	0.030505		0.978862	-0.141492
0.979997	1.64891		0.979857	0.03087		0.979694	-0.142384
0.980829	1.64745		0.98069	0.030415		0.980526	-0.143287
0.981661	1.64695		0.981522	0.029987		0.981358	-0.143861
0.982494	1.64671		0.982354	0.03022		0.98219	-0.143861
0.983326	1.64558		0.983186	0.030503		0.983023	-0.144123
0.984158	1.64544		0.984018	0.031129		0.983855	-0.144417
0.98499	1.6442		0.98485	0.03184		0.984687	-0.144045
0.985822	1.64193		0.985682	0.031947		0.985519	-0.144392
0.986654	1.6409		0.986515	0.031242		0.986351	-0.145452
0.987487	1.64059		0.987347	0.031131		0.987183	-0.145263
0.988319	1.63908		0.988179	0.030579		0.988015	-0.14454
0.989151	1.63784		0.989011	0.029759		0.988848	-0.143274
0.989983	1.63619		0.989843	0.029116		0.98968	-0.143505
0.990815	1.63427		0.990675	0.028845		0.990512	-0.142665
0.991647	1.6316		0.991508	0.029147		0.991344	-0.142064
0.992479	1.6309		0.99234	0.029251		0.992176	-0.141449
0.993312	1.62991		0.993172	0.028948		0.993008	-0.141518
0.994144	1.62846		0.994004	0.029438		0.993841	-0.140419
0.994976	1.62675		0.994836	0.029268		0.994673	-0.140282
0.995808	1.62523		0.995668	0.029158		0.995505	-0.141377
0.99664	1.62488		0.9965	0.028923		0.996337	-0.141911
0.997472	1.62299		0.997333	0.028085		0.997169	-0.142349
0.998304	1.62107		0.998165	0.027168		0.998001	-0.142376
0.999137	1.61961		0.998997	0.026721		0.998833	-0.142709
0.999969	1.61942		0.999829	0.027386		0.999666	-0.142426
1.0008	1.61902		1.00066	0.028278		1.0005	-0.141021
1.00163	1.61811		1.00149	0.028405		1.00133	-0.140222
1.00246	1.61547		1.00233	0.029341		1.00216	-0.13914
1.0033	1.61413		1.00316	0.030913		1.00299	-0.138896
1.00413	1.61292		1.00399	0.030956		1.00383	-0.138629
1.00496	1.61203		1.00482	0.030621		1.00466	-0.139413
1.00579	1.6113		1.00565	0.030852		1.00549	-0.139512
1.00663	1.6096		1.00649	0.031237		1.00632	-0.140175
1.00746	1.60825		1.00732	0.030891		1.00716	-0.139885
1.00829	1.60754		1.00815	0.030859		1.00799	-0.140471
1.00912	1.60594		1.00898	0.030356		1.00882	-0.140185
1.00995	1.60475		1.00981	0.030852		1.00965	-0.139482
1.01079	1.60386		1.01065	0.030354		1.01048	-0.139114
1.01162	1.60289		1.01148	0.030532		1.01132	-0.138419
1.01245	1.60237		1.01231	0.029639		1.01215	-0.138166
1.01328	1.60132		1.01314	0.030393		1.01298	-0.137759
1.01412	1.59998		1.01398	0.030431		1.01381	-0.137043
1.01495	1.5995		1.01481	0.029956		1.01464	-0.136704
1.01578	1.59763		1.01564	0.029877		1.01548	-0.136174
1.01661	1.59697		1.01647	0.030809		1.01631	-0.135393
1.01744	1.59608		1.0173	0.031005		1.01714	-0.133832
1.01828	1.59659		1.01814	0.031419		1.01797	-0.132397
1.01911	1.59583		1.01897	0.030653		1.0188	-0.131487
1.01994	1.59409		1.0198	0.030004		1.01964	-0.131362
1.02077	1.59287		1.02063	0.029123		1.02047	-0.131735
1.02161	1.59115		1.02147	0.028727		1.0213	-0.131725
1.02244	1.59015		1.0223	0.029199		1.02213	-0.131402
1.02327	1.58832		1.02313	0.028369		1.02297	-0.130763
1.0241	1.58732		1.02396	0.027678		1.0238	-0.130826
1.02493	1.58714		1.02479	0.027086		1.02463	-0.131325
1.02577	1.58545		1.02563	0.026734		1.02546	-0.131521
1.0266	1.58402		1.02646	0.026472		1.02629	-0.131498
1.02743	1.58347		1.02729	0.026631		1.02713	-0.130896
1.02826	1.58274		1.02812	0.026424		1.02796	-0.130233
1.02909	1.58126		1.02895	0.025949		1.02879	-0.130095
1.02993	1.58056		1.02979	0.025539		1.02962	-0.130147
1.03076	1.57909		1.03062	0.025804		1.03045	-0.129808
1.03159	1.57852		1.03145	0.026188		1.03129	-0.129517
1.03242	1.57852		1.03228	0.025798		1.03212	-0.130138
1.03326	1.57824		1.03312	0.025202		1.03295	-0.130188
1.03409	1.57791		1.03395	0.024691		1.03378	-0.129304
1.03492	1.57647		1.03478	0.024471		1.03462	-0.128713
1.03575	1.57607		1.03561	0.022842		1.03545	-0.128671
1.03658	1.57548		1.03644	0.022003		1.03628	-0.128791
1.03741	1.57468		1.03728	0.022123		1.03711	-0.128288
1.03825	1.57317		1.03811	0.022469		1.03794	-0.127926
1.03908	1.57304		1.03894	0.02256		1.03878	-0.127577
1.03991	1.57298		1.03977	0.022829		1.03961	-0.127023
1.04074	1.57201		1.0406	0.023254		1.04044	-0.126249
1.04158	1.57057		1.04144	0.022631		1.04127	-0.125476
1.04241	1.56925		1.04227	0.02158		1.04211	-0.125591
1.04324	1.56856		1.0431	0.021477		1.04294	-0.125178
1.04407	1.56757		1.04393	0.021128		1.04377	-0.124459
1.0449	1.56646		1.04476	0.01966		1.0446	-0.123604
1.04574	1.5657		1.0456	0.018832		1.04543	-0.123106
1.04657	1.56501		1.04643	0.018674		1.04627	-0.121904
1.0474	1.56366		1.04726	0.018102		1.0471	-0.120964
1.04823	1.56281		1.04809	0.017158		1.04793	-0.119734
1.04906	1.56271		1.04893	0.016895		1.04876	-0.119352
1.0499	1.56258		1.04976	0.016445		1.0496	-0.118944
1.05073	1.56238		1.05059	0.015415		1.05043	-0.118256
1.05156	1.56109		1.05142	0.014844		1.05126	-0.118052
1.05239	1.55988		1.05225	0.014803		1.05209	-0.117945
1.05323	1.55927		1.05309	0.015077		1.05292	-0.118195
1.05406	1.55858		1.05392	0.015879		1.05376	-0.117429
1.05489	1.55823		1.05475	0.016005		1.05459	-0.116708
1.05572	1.55741		1.05558	0.015179		1.05542	-0.116505
1.05655	1.556		1.05642	0.014676		1.05625	-0.11566
1.05739	1.55524		1.05725	0.014357		1.05708	-0.115625
1.05822	1.55434		1.05808	0.013128		1.05792	-0.115591
1.05905	1.55363		1.05891	0.012169		1.05875	-0.11643
1.05988	1.55274		1.05974	0.011724		1.05958	-0.116837
1.06072	1.55113		1.06058	0.012044		1.06041	-0.117474
1.06155	1.54994		1.06141	0.011393		1.06124	-0.117034
1.06238	1.54958		1.06224	0.010782		1.06208	-0.116358
1.06321	1.54858		1.06307	0.010862		1.06291	-0.115602
1.06404	1.54841		1.06391	0.01092		1.06374	-0.115187
1.06488	1.54755		1.06474	0.011188		1.06457	-0.115021
1.06571	1.54677		1.06557	0.011229		1.06541	-0.114828
1.06654	1.54429		1.0664	0.011337		1.06624	-0.114188
1.06737	1.54365		1.06723	0.011833		1.06707	-0.113077
1.06821	1.54328		1.06807	0.011554		1.0679	-0.11189
1.06904	1.54202		1.0689	0.010897		1.06873	-0.111709
1.06987	1.54028		1.06973	0.01142		1.06957	-0.111795
1.0707	1.53957		1.07056	0.011636		1.0704	-0.111224
1.07153	1.53872		1.07139	0.011764		1.07123	-0.111715
1.07237	1.53848		1.07223	0.011744		1.07206	-0.112352
1.0732	1.53788		1.07306	0.011325		1.07289	-0.111957
1.07403	1.5361		1.07389	0.01086		1.07373	-0.11153
1.07486	1.5361		1.07472	0.01023		1.07456	-0.111588
1.07569	1.53531		1.07556	0.010471		1.07539	-0.112437
1.07653	1.53491		1.07639	0.010477		1.07622	-0.113599
1.07736	1.534		1.07722	0.011672		1.07706	-0.113649
1.07819	1.5329		1.07805	0.011782		1.07789	-0.112803
1.07902	1.53205		1.07888	0.011869		1.07872	-0.112336
1.07986	1.53114		1.07971	0.011086		1.07955	-0.11201
1.08069	1.53021		1.08055	0.010282		1.08038	-0.111181
1.08152	1.52942		1.08138	0.009644		1.08122	-0.110854
1.08235	1.52868		1.08221	0.008803		1.08205	-0.11109
1.08318	1.52797		1.08304	0.008049		1.08288	-0.111574
1.08401	1.52733		1.08388	0.008394		1.08371	-0.111358
1.08485	1.52706		1.08471	0.009082		1.08455	-0.111185
1.08568	1.5271		1.08554	0.008553		1.08538	-0.111478
1.08651	1.52662		1.08637	0.008446		1.08621	-0.11105
1.08734	1.52513		1.0872	0.008575		1.08704	-0.110342
1.08818	1.52476		1.08804	0.008156		1.08787	-0.110201
1.08901	1.52434		1.08887	0.008109		1.08871	-0.11053
1.08984	1.52434		1.0897	0.008492		1.08954	-0.110787
1.09067	1.52328		1.09053	0.008661		1.09037	-0.110951
1.0915	1.52086		1.09136	0.009207		1.0912	-0.11099
1.09234	1.51947		1.0922	0.009599		1.09204	-0.111216
1.09317	1.51914		1.09303	0.009195		1.09287	-0.111458
1.094	1.51917		1.09386	0.008995		1.0937	-0.11146
1.09483	1.51862		1.09469	0.009752		1.09453	-0.110991
1.09566	1.51742		1.09553	0.009628		1.09536	-0.110879
1.0965	1.51627		1.09636	0.008938		1.0962	-0.111537
1.09733	1.51534		1.09719	0.009262		1.09703	-0.111877
1.09816	1.5148		1.09802	0.008908		1.09786	-0.112037
1.09899	1.51442		1.09885	0.007981		1.09869	-0.111946
1.09983	1.51364		1.09969	0.008045		1.09952	-0.110722
1.10066	1.51213		1.10052	0.008278		1.10036	-0.1099
1.10149	1.51066		1.10135	0.008137		1.10119	-0.110015
1.10232	1.50933		1.10218	0.007857		1.10202	-0.110132
1.10316	1.50862		1.10302	0.007778		1.10285	-0.110594
1.10399	1.50801		1.10385	0.008313		1.10369	-0.110851
1.10482	1.5081		1.10468	0.008294		1.10452	-0.111058
1.10565	1.50685		1.10551	0.007379		1.10535	-0.110651
1.10648	1.50669		1.10634	0.006844		1.10618	-0.110193
1.10732	1.50553		1.10718	0.006402		1.10701	-0.109942
1.10815	1.50491		1.10801	0.005949		1.10784	-0.109878
1.10898	1.50425		1.10884	0.005703		1.10868	-0.110147
1.10981	1.50303		1.10967	0.00587		1.10951	-0.110658
1.11064	1.50243		1.11051	0.005825		1.11034	-0.11013
1.11148	1.50168		1.11134	0.005302		1.11117	-0.109254
1.11231	1.50083		1.11217	0.005169		1.11201	-0.108432
1.11314	1.50039		1.113	0.004715		1.11284	-0.107107
1.11397	1.49972		1.11383	0.004119		1.11367	-0.106349
1.11481	1.49907		1.11467	0.003775		1.1145	-0.106106
1.11564	1.49893		1.1155	0.003763		1.11533	-0.105576
1.11647	1.49782		1.11633	0.004583		1.11617	-0.105041
1.1173	1.49601		1.11716	0.004599		1.117	-0.104153
1.11813	1.49459		1.11799	0.004379		1.11783	-0.103132
1.11896	1.49393		1.11883	0.004536		1.11866	-0.102624
1.1198	1.49343		1.11966	0.004539		1.1195	-0.10228
1.12063	1.4927		1.12049	0.004058		1.12033	-0.102422
1.12146	1.49176		1.12132	0.004185		1.12116	-0.102686
1.12229	1.49093		1.12216	0.004313		1.12199	-0.102987
1.12313	1.49029		1.12299	0.003952		1.12282	-0.102981
1.12396	1.48885		1.12382	0.003841		1.12366	-0.103285
1.12479	1.48854		1.12465	0.004226		1.12449	-0.103099
1.12562	1.48829		1.12548	0.003783		1.12532	-0.102894
1.12645	1.48736		1.12632	0.003013		1.12615	-0.102746
1.12729	1.48677		1.12715	0.002869		1.12698	-0.102564
1.12812	1.48653		1.12798	0.002733		1.12782	-0.103494
1.12895	1.48707		1.12881	0.002945		1.12865	-0.104183
1.12978	1.48525		1.12964	0.003321		1.12948	-0.104681
1.13061	1.48411		1.13048	0.00329		1.13031	-0.104998
1.13145	1.48263		1.13131	0.003545		1.13115	-0.104361
1.13228	1.48182		1.13214	0.003282		1.13198	-0.103489
1.13311	1.48229		1.13297	0.001923		1.13281	-0.103201
1.13394	1.48267		1.1338	0.001229		1.13364	-0.103948
1.13478	1.48238		1.13464	0.001351		1.13447	-0.104249
1.13561	1.48175		1.13547	0.00124		1.13531	-0.103703
1.13644	1.48114		1.1363	0.001018		1.13614	-0.103281
1.13727	1.48206		1.13713	0.001305		1.13697	-0.102998
1.1381	1.48185		1.13797	0.002096		1.1378	-0.102657
1.13894	1.48113		1.1388	0.001716		1.13864	-0.102188
1.13977	1.48072		1.13963	0.0019		1.13947	-0.101233
1.1406	1.47955		1.14046	0.002661		1.1403	-0.1006
1.14143	1.47866		1.14129	0.002251		1.14113	-0.101465
1.14227	1.47809		1.14213	0.002176		1.14196	-0.10248
1.1431	1.47678		1.14296	0.002685		1.1428	-0.102611
1.14393	1.47692		1.14379	0.003147		1.14363	-0.103018
1.14476	1.47561		1.14462	0.003366		1.14446	-0.10309
1.14559	1.47519		1.14545	0.002998		1.14529	-0.103523
1.14643	1.47323		1.14629	0.002642		1.14612	-0.10376
1.14726	1.4721		1.14712	0.003025		1.14696	-0.10338
1.14809	1.47135		1.14795	0.003213		1.14779	-0.103046
1.14892	1.47188		1.14878	0.002948		1.14862	-0.102469
1.14976	1.47275		1.14962	0.002522		1.14945	-0.102659
1.15059	1.47245		1.15045	0.001774		1.15029	-0.102398
1.15142	1.47136		1.15128	0.001066		1.15112	-0.102443
1.15225	1.47074		1.15211	0.001289		1.15195	-0.102974
1.15308	1.47103		1.15294	0.001316		1.15278	-0.103469
1.15392	1.47092		1.15378	0.001079		1.15361	-0.104148
1.15475	1.47079		1.15461	0.000977		1.15445	-0.104834
1.15558	1.47043		1.15544	0.001711		1.15528	-0.105819
1.15641	1.46958		1.15627	0.002245		1.15611	-0.106818
1.15724	1.46841		1.15711	0.002634		1.15694	-0.107444
1.15808	1.46766		1.15794	0.00218		1.15777	-0.107752
1.15891	1.46736		1.15877	0.001715		1.15861	-0.107745
1.15974	1.46693		1.1596	0.001586		1.15944	-0.108042
1.16057	1.4653		1.16043	0.001033		1.16027	-0.108249
1.16141	1.46498		1.16127	0.000153		1.1611	-0.108365
1.16224	1.46544		1.1621	-0.000154		1.16193	-0.108678
1.16307	1.46573		1.16293	0.000196		1.16277	-0.108632
1.1639	1.46571		1.16376	7e-06		1.1636	-0.108997
1.16473	1.46476		1.1646	-0.000141		1.16443	-0.109675
1.16556	1.46403		1.16543	-0.000282		1.16526	-0.109624
1.1664	1.46242		1.16626	-0.001084		1.1661	-0.109706
1.16723	1.46088		1.16709	-0.001965		1.16693	-0.110292
1.16806	1.45984		1.16792	-0.001974		1.16776	-0.111657
1.16889	1.45865		1.16875	-0.002138		1.16859	-0.112396
1.16973	1.45675		1.16959	-0.002445		1.16942	-0.111916
1.17056	1.45552		1.17042	-0.002635		1.17026	-0.111375
1.17139	1.45528		1.17125	-0.003242		1.17109	-0.111101
1.17222	1.45545		1.17208	-0.004146		1.17192	-0.110463
1.17305	1.45541		1.17292	-0.005184		1.17275	-0.110695
1.17389	1.45459		1.17375	-0.006059		1.17359	-0.111151
1.17472	1.45378		1.17458	-0.006484		1.17442	-0.111217
1.17555	1.4528		1.17541	-0.006601		1.17525	-0.111111
1.17638	1.45176		1.17624	-0.006776		1.17608	-0.111476
1.17722	1.4504		1.17708	-0.007374		1.17691	-0.112408
1.17805	1.44897		1.17791	-0.007819		1.17775	-0.112647
1.17888	1.44701		1.17874	-0.008114		1.17858	-0.112678
1.17971	1.4459		1.17957	-0.008518		1.17941	-0.113312
1.18054	1.44455		1.1804	-0.008293		1.18024	-0.113696
1.18138	1.44353		1.18124	-0.00786		1.18108	-0.114597
1.18221	1.4433		1.18207	-0.007655		1.18191	-0.11493
1.18304	1.44292		1.1829	-0.007913		1.18274	-0.114667
1.18387	1.44226		1.18373	-0.00796		1.18357	-0.11423
1.1847	1.44213		1.18457	-0.0084		1.1844	-0.114114
1.18554	1.44188		1.1854	-0.009092		1.18524	-0.113806
1.18637	1.44157		1.18623	-0.009035		1.18607	-0.113627
1.1872	1.44063		1.18706	-0.009089		1.1869	-0.113432
1.18803	1.44075		1.18789	-0.009236		1.18773	-0.11275
1.18887	1.44068		1.18873	-0.00897		1.18856	-0.112504
1.1897	1.44028		1.18956	-0.009067		1.1894	-0.11225
1.19053	1.43921		1.19039	-0.008602		1.19023	-0.112199
1.19136	1.43755		1.19122	-0.008164		1.19106	-0.111335
1.19219	1.4369		1.19206	-0.008414		1.19189	-0.11075
1.19303	1.43721		1.19289	-0.008604		1.19273	-0.110669
1.19386	1.43726		1.19372	-0.008747		1.19356	-0.1102
1.19469	1.43644		1.19455	-0.008531		1.19439	-0.109881
1.19552	1.43519		1.19538	-0.008874		1.19522	-0.10983
1.19636	1.43393		1.19622	-0.009343		1.19605	-0.10931
1.19719	1.43232		1.19705	-0.010427		1.19689	-0.108549
1.19802	1.43186		1.19788	-0.011307		1.19772	-0.107197
1.19885	1.43166		1.19871	-0.011517		1.19855	-0.106509
1.19968	1.43067		1.19955	-0.011048		1.19938	-0.106215
1.20052	1.43043		1.20038	-0.011013		1.20022	-0.106429
1.20135	1.43019		1.20121	-0.011381		1.20105	-0.106212
1.20218	1.43076		1.20204	-0.011796		1.20188	-0.106204
1.20301	1.42934		1.20287	-0.011687		1.20271	-0.106343
1.20384	1.42811		1.20371	-0.011698		1.20354	-0.10622
1.20468	1.42724		1.20454	-0.013209		1.20437	-0.105281
1.20551	1.42648		1.20537	-0.014052		1.20521	-0.105556
1.20634	1.42624		1.2062	-0.013504		1.20604	-0.105615
1.20717	1.42621		1.20703	-0.013414		1.20687	-0.105542
1.208	1.4265		1.20787	-0.013576		1.2077	-0.105302
1.20884	1.42634		1.2087	-0.012798		1.20854	-0.104578
1.20967	1.42588		1.20953	-0.012426		1.20937	-0.103514
1.2105	1.42582		1.21036	-0.012673		1.2102	-0.10262
1.21133	1.42618		1.2112	-0.012524		1.21103	-0.10249
1.21217	1.42595		1.21203	-0.012676		1.21186	-0.102803
1.213	1.42563		1.21286	-0.013365		1.2127	-0.102962
1.21383	1.4247		1.21369	-0.013492		1.21353	-0.103539
1.21466	1.4234		1.21452	-0.013102		1.21436	-0.104038
1.21549	1.42268		1.21536	-0.012647		1.21519	-0.104389
1.21633	1.42229		1.21619	-0.011907		1.21602	-0.104625
1.21716	1.42136		1.21702	-0.011553		1.21686	-0.104398
1.21799	1.42009		1.21785	-0.011549		1.21769	-0.103839
1.21882	1.41893		1.21868	-0.011455		1.21852	-0.104012
1.21965	1.41783		1.21952	-0.011449		1.21935	-0.104354
1.22049	1.41744		1.22035	-0.012019		1.22019	-0.104081
1.22132	1.41687		1.22118	-0.011896		1.22102	-0.103609
1.22215	1.41693		1.22201	-0.011729		1.22185	-0.103007
1.22298	1.41681		1.22284	-0.012052		1.22268	-0.102162
1.22382	1.41629		1.22368	-0.012305		1.22351	-0.101529
1.22465	1.41557		1.22451	-0.012347		1.22435	-0.100814
1.22548	1.41542		1.22534	-0.012654		1.22518	-0.101173
1.22631	1.41532		1.22617	-0.013135		1.22601	-0.101404
1.22714	1.4149		1.22701	-0.013457		1.22684	-0.10122
1.22798	1.41429		1.22784	-0.01367		1.22768	-0.100924
1.22881	1.41341		1.22867	-0.013498		1.22851	-0.101045
1.22964	1.41229		1.2295	-0.012926		1.22934	-0.102089
1.23047	1.41172		1.23033	-0.01264		1.23017	-0.102672
1.23131	1.41104		1.23117	-0.012664		1.231	-0.10411
1.23214	1.41067		1.232	-0.012405		1.23184	-0.104518
1.23297	1.41043		1.23283	-0.012343		1.23267	-0.105017
1.2338	1.40961		1.23366	-0.012512		1.2335	-0.106535
1.23463	1.40884		1.23449	-0.012519		1.23433	-0.107014
1.23547	1.40799		1.23533	-0.012895		1.23517	-0.107008
1.2363	1.40705		1.23616	-0.013237		1.236	-0.106743
1.23713	1.40699		1.23699	-0.013324		1.23683	-0.106859
1.23796	1.40666		1.23782	-0.013197		1.23766	-0.107794
1.23879	1.40685		1.23866	-0.012869		1.23849	-0.10846
1.23963	1.40644		1.23949	-0.012233		1.23933	-0.109743
1.24046	1.40637		1.24032	-0.012055		1.24016	-0.110399
1.24129	1.40657		1.24115	-0.012275		1.24099	-0.110798
1.24212	1.4061		1.24198	-0.011725		1.24182	-0.111387
1.24296	1.40468		1.24282	-0.011657		1.24265	-0.11147
1.24379	1.40319		1.24365	-0.011609		1.24349	-0.111441
1.24462	1.40255		1.24448	-0.011596		1.24432	-0.111928
1.24545	1.40195		1.24531	-0.011341		1.24515	-0.112554
1.24628	1.40144		1.24615	-0.009911		1.24598	-0.11382
1.24712	1.40119		1.24698	-0.009288		1.24682	-0.113365
1.24795	1.40081		1.24781	-0.010023		1.24765	-0.112536
1.24878	1.40057		1.24864	-0.010225		1.24848	-0.11259
1.24961	1.39942		1.24947	-0.00937		1.24931	-0.112958
1.25044	1.39906		1.25031	-0.009238		1.25014	-0.113695
1.25128	1.39862		1.25114	-0.009873		1.25098	-0.114013
1.25211	1.39817		1.25197	-0.009632		1.25181	-0.114219
1.25294	1.39695		1.2528	-0.009487		1.25264	-0.115009
1.25377	1.39601		1.25364	-0.00976		1.25347	-0.115809
1.2546	1.39499		1.25447	-0.008817		1.2543	-0.11595
1.25544	1.39459		1.2553	-0.007988		1.25514	-0.11575
1.25627	1.39519		1.25613	-0.007856		1.25597	-0.115741
1.2571	1.3958		1.25696	-0.007465		1.2568	-0.116716
1.25793	1.39586		1.25779	-0.007548		1.25763	-0.117249
1.25877	1.39641		1.25863	-0.007915		1.25846	-0.117375
1.2596	1.39645		1.25946	-0.008376		1.2593	-0.117223
1.26043	1.39627		1.26029	-0.00807		1.26013	-0.116371
1.26126	1.39605		1.26112	-0.008636		1.26096	-0.116011
1.26209	1.39525		1.26196	-0.009069		1.26179	-0.116369
1.26293	1.3946		1.26279	-0.009426		1.26263	-0.116909
1.26376	1.39407		1.26362	-0.009852		1.26346	-0.117625
1.26459	1.39327		1.26445	-0.009701		1.26429	-0.119064
1.26542	1.39271		1.26528	-0.009981		1.26512	-0.120724
1.26625	1.39213		1.26612	-0.010241		1.26595	-0.121505
1.26709	1.39173		1.26695	-0.009965		1.26679	-0.121275
1.26792	1.39072		1.26778	-0.010371		1.26762	-0.121068
1.26875	1.38948		1.26861	-0.010313		1.26845	-0.12134
1.26958	1.38877		1.26944	-0.009572		1.26928	-0.121244
1.27042	1.38864		1.27028	-0.009246		1.27012	-0.120769
1.27125	1.38851		1.27111	-0.009123		1.27095	-0.120388
1.27208	1.38787		1.27194	-0.010135		1.27178	-0.120826
1.27291	1.38708		1.27277	-0.010709		1.27261	-0.121253
1.27374	1.38618		1.27361	-0.011098		1.27344	-0.121601
1.27458	1.38571		1.27444	-0.011519		1.27428	-0.120911
1.27541	1.38583		1.27527	-0.010703		1.27511	-0.119878
1.27624	1.38572		1.2761	-0.010509		1.27594	-0.120479
1.27707	1.38514		1.27693	-0.010955		1.27677	-0.121291
1.27791	1.38487		1.27777	-0.01125		1.27761	-0.122249
1.27874	1.38449		1.2786	-0.010783		1.27844	-0.12229
1.27957	1.3841		1.27943	-0.010848		1.27927	-0.122319
1.2804	1.38332		1.28026	-0.011241		1.2801	-0.122176
1.28123	1.38253		1.2811	-0.012173		1.28093	-0.121334
1.28207	1.38195		1.28193	-0.012631		1.28177	-0.121776
1.2829	1.38154		1.28276	-0.013016		1.2826	-0.122368
1.28373	1.38147		1.28359	-0.013485		1.28343	-0.123033
1.28456	1.38128		1.28442	-0.013852		1.28426	-0.123288
1.28539	1.38087		1.28526	-0.014148		1.28509	-0.12392
1.28623	1.37979		1.28609	-0.014421		1.28593	-0.124636
1.28706	1.37889		1.28692	-0.014759		1.28676	-0.123662
1.28789	1.37811		1.28775	-0.015256		1.28759	-0.123481
1.28872	1.37698		1.28859	-0.015487		1.28842	-0.125129
1.28956	1.37583		1.28942	-0.015249		1.28926	-0.125645
1.29039	1.37535		1.29025	-0.015092		1.29009	-0.126947
1.29122	1.37502		1.29108	-0.015207		1.29092	-0.127379
1.29205	1.37439		1.29191	-0.015824		1.29175	-0.12805
1.29288	1.37358		1.29275	-0.015697		1.29258	-0.129139
1.29372	1.37317		1.29358	-0.014676		1.29342	-0.130605
1.29455	1.37302		1.29441	-0.014139		1.29425	-0.131684
1.29538	1.37248		1.29524	-0.013942		1.29508	-0.131564
1.29621	1.37173		1.29607	-0.014034		1.29591	-0.13189
1.29705	1.37082		1.29691	-0.014514		1.29674	-0.13264
1.29788	1.37007		1.29774	-0.014494		1.29758	-0.133456
1.29871	1.36882		1.29857	-0.01488		1.29841	-0.133572
1.29954	1.36693		1.2994	-0.014599		1.29924	-0.134236
1.30037	1.36606		1.30024	-0.013824		1.30007	-0.133817
1.3012	1.36539		1.30107	-0.013332		1.3009	-0.133778
1.30204	1.36542		1.3019	-0.014032		1.30174	-0.13389
1.30287	1.36593		1.30273	-0.014278		1.30257	-0.134158
1.3037	1.36553		1.30356	-0.014091		1.3034	-0.134136
1.30453	1.36425		1.3044	-0.014563		1.30423	-0.134431
1.30537	1.36333		1.30523	-0.015015		1.30507	-0.134467
1.3062	1.36288		1.30606	-0.015591		1.3059	-0.134042
1.30703	1.36193		1.30689	-0.016224		1.30673	-0.133273
1.30786	1.36073		1.30772	-0.016519		1.30756	-0.133028
1.30869	1.35954		1.30856	-0.016431		1.30839	-0.133434
1.30953	1.35901		1.30939	-0.016075		1.30923	-0.133574
1.31036	1.35924		1.31022	-0.015809		1.31006	-0.133335
1.31119	1.35893		1.31105	-0.016655		1.31089	-0.134227
1.31202	1.3578		1.31188	-0.017515		1.31172	-0.134923
1.31286	1.35721		1.31272	-0.018154		1.31255	-0.135247
1.31369	1.35707		1.31355	-0.018332		1.31339	-0.135028
1.31452	1.35647		1.31438	-0.017804		1.31422	-0.134808
1.31535	1.3555		1.31521	-0.018189		1.31505	-0.134978
1.31618	1.3544		1.31605	-0.018483		1.31588	-0.1357
1.31702	1.35303		1.31688	-0.019148		1.31672	-0.136594
1.31785	1.3523		1.31771	-0.019098		1.31755	-0.136301
1.31868	1.3518		1.31854	-0.019166		1.31838	-0.135998
1.31951	1.35153		1.31937	-0.01945		1.31921	-0.136059
1.32034	1.35073		1.32021	-0.020004		1.32004	-0.136118
1.32118	1.34967		1.32104	-0.019785		1.32088	-0.135393
1.32201	1.3481		1.32187	-0.019369		1.32171	-0.135323
1.32284	1.34759		1.3227	-0.019357		1.32254	-0.135252
1.32367	1.34664		1.32353	-0.019656		1.32337	-0.135387
1.32451	1.34528		1.32437	-0.019553		1.32421	-0.134536
1.32534	1.34319		1.3252	-0.019477		1.32504	-0.133292
1.32617	1.34184		1.32603	-0.019145		1.32587	-0.133399
1.327	1.34173		1.32686	-0.019299		1.3267	-0.133455
1.32783	1.3418		1.3277	-0.018781		1.32753	-0.133566
1.32867	1.3417		1.32853	-0.018819		1.32837	-0.133586
1.3295	1.34154		1.32936	-0.018818		1.3292	-0.133
1.33033	1.34126		1.33019	-0.018215		1.33003	-0.132326
1.33116	1.34088		1.33102	-0.018574		1.33086	-0.132903
1.332	1.3401		1.33186	-0.019543		1.3317	-0.131972
1.33283	1.33908		1.33269	-0.019915		1.33253	-0.13172
1.33366	1.33824		1.33352	-0.019712		1.33336	-0.131384
1.33449	1.33733		1.33435	-0.018891		1.33419	-0.130927
1.33532	1.33645		1.33519	-0.019963		1.33502	-0.130285
1.33615	1.33536		1.33602	-0.021021		1.33586	-0.12948
1.33699	1.33524		1.33685	-0.021269		1.33669	-0.129108
1.33782	1.33465		1.33768	-0.021347		1.33752	-0.129643
1.33865	1.33397		1.33851	-0.021199		1.33835	-0.129272
1.33948	1.33308		1.33935	-0.021185		1.33918	-0.129086
1.34032	1.33192		1.34018	-0.020835		1.34002	-0.12854
1.34115	1.3317		1.34101	-0.021165		1.34085	-0.12754
1.34198	1.33105		1.34184	-0.021177		1.34168	-0.12788
1.34281	1.33027		1.34267	-0.021486		1.34251	-0.128116
1.34364	1.3297		1.34351	-0.02116		1.34335	-0.129703
1.34448	1.32826		1.34434	-0.020464		1.34418	-0.130205
1.34531	1.32728		1.34517	-0.020155		1.34501	-0.129962
1.34614	1.3276		1.346	-0.019857		1.34584	-0.130058
1.34697	1.32789		1.34684	-0.019517		1.34667	-0.131146
1.3478	1.3272		1.34767	-0.019341		1.34751	-0.13102
1.34864	1.32664		1.3485	-0.019477		1.34834	-0.131406
1.34947	1.32668		1.34933	-0.01997		1.34917	-0.132535
1.3503	1.32625		1.35016	-0.020578		1.35	-0.133083
1.35113	1.32633		1.351	-0.02026		1.35083	-0.134273
1.35197	1.32599		1.35183	-0.019789		1.35167	-0.135463
1.3528	1.32563		1.35266	-0.020328		1.3525	-0.135594
1.35363	1.32621		1.35349	-0.020637		1.35333	-0.136472
1.35446	1.32639		1.35433	-0.02085		1.35416	-0.136413
1.35529	1.32621		1.35516	-0.020908		1.35499	-0.137073
1.35613	1.32634		1.35599	-0.021076		1.35583	-0.136235
1.35696	1.32637		1.35682	-0.020378		1.35666	-0.136529
1.35779	1.32612		1.35765	-0.020295		1.35749	-0.137516
1.35862	1.32583		1.35848	-0.020444		1.35832	-0.137629
1.35946	1.32531		1.35932	-0.021126		1.35916	-0.137779
1.36029	1.32468		1.36015	-0.021032		1.35999	-0.138398
1.36112	1.32435		1.36098	-0.020499		1.36082	-0.138474
1.36195	1.32351		1.36181	-0.020903		1.36165	-0.138989
1.36278	1.32343		1.36265	-0.020752		1.36248	-0.139851
1.36362	1.32425		1.36348	-0.020266		1.36332	-0.140432
1.36445	1.32385		1.36431	-0.0198		1.36415	-0.141164
1.36528	1.32329		1.36514	-0.020514		1.36498	-0.14181
1.36611	1.32324		1.36597	-0.02116		1.36581	-0.141586
1.36695	1.32404		1.36681	-0.02192		1.36665	-0.142108
1.36778	1.32489		1.36764	-0.021844		1.36748	-0.142789
1.36861	1.32416		1.36847	-0.021271		1.36831	-0.143207
1.36944	1.32353		1.3693	-0.021623		1.36914	-0.14297
1.37027	1.3227		1.37014	-0.021207		1.36997	-0.143314
1.37111	1.32255		1.37097	-0.021005		1.37081	-0.143818
1.37194	1.32247		1.3718	-0.021368		1.37164	-0.143269
1.37277	1.32226		1.37263	-0.020896		1.37247	-0.143086
1.3736	1.32181		1.37346	-0.019547		1.3733	-0.143474
1.37443	1.32144		1.3743	-0.020124		1.37414	-0.143917
1.37527	1.32107		1.37513	-0.020332		1.37497	-0.144078
1.3761	1.32116		1.37596	-0.021473		1.3758	-0.143988
1.37693	1.32193		1.37679	-0.022307		1.37663	-0.144556
1.37776	1.32288		1.37763	-0.021742		1.37746	-0.144671
1.3786	1.32311		1.37846	-0.022391		1.3783	-0.145262
1.37943	1.3228		1.37929	-0.022763		1.37913	-0.145129
1.38026	1.32264		1.38012	-0.023241		1.37996	-0.144946
1.38109	1.32247		1.38095	-0.023499		1.38079	-0.145137
1.38192	1.32267		1.38179	-0.024155		1.38162	-0.144691
1.38276	1.32349		1.38262	-0.02467		1.38246	-0.144978
1.38359	1.32376		1.38345	-0.025422		1.38329	-0.145166
1.38442	1.3234		1.38428	-0.024094		1.38412	-0.145801
1.38525	1.32323		1.38511	-0.024849		1.38495	-0.144671
1.38608	1.3231		1.38595	-0.025311		1.38579	-0.144192
1.38692	1.32291		1.38678	-0.025376		1.38662	-0.145368
1.38775	1.32229		1.38761	-0.025728		1.38745	-0.145664
1.38858	1.32153		1.38844	-0.024956		1.38828	-0.144935
1.38941	1.321		1.38928	-0.025834		1.38911	-0.146048
1.39024	1.32045		1.39011	-0.025483		1.38995	-0.147098
1.39108	1.31978		1.39094	-0.023956		1.39078	-0.146772
1.39191	1.3198		1.39177	-0.024326		1.39161	-0.146393
1.39274	1.3195		1.3926	-0.025236		1.39244	-0.14588
1.39357	1.31864		1.39343	-0.025311		1.39327	-0.145699
1.3944	1.31794		1.39427	-0.02529		1.39411	-0.145933
1.39524	1.31692		1.3951	-0.024532		1.39494	-0.145634
1.39607	1.3158		1.39593	-0.025429		1.39577	-0.146177
1.3969	1.31572		1.39676	-0.025877		1.3966	-0.147302
1.39773	1.31534		1.3976	-0.025814		1.39743	-0.148744
1.39857	1.31528		1.39843	-0.026549		1.39827	-0.1498
1.3994	1.31456		1.39926	-0.026595		1.3991	-0.148556
1.40023	1.3147		1.40009	-0.026538		1.39993	-0.149467
1.40106	1.31442		1.40092	-0.026695		1.40076	-0.149597
1.40189	1.3142		1.40176	-0.02669		1.4016	-0.14912
1.40273	1.31364		1.40259	-0.026406		1.40243	-0.149869
1.40356	1.31357		1.40342	-0.025655		1.40326	-0.149841
1.40439	1.31355		1.40425	-0.02553		1.40409	-0.15015
1.40522	1.31273		1.40509	-0.025977		1.40492	-0.149615
1.40606	1.31204		1.40592	-0.026584		1.40576	-0.149933
1.40689	1.31161		1.40675	-0.026037		1.40659	-0.149318
1.40772	1.31084		1.40758	-0.026365		1.40742	-0.150768
1.40855	1.30969		1.40841	-0.026419		1.40825	-0.151762
1.40938	1.30946		1.40925	-0.026285		1.40908	-0.15249
1.41022	1.30948		1.41008	-0.027289		1.40992	-0.152256
1.41105	1.3091		1.41091	-0.027639		1.41075	-0.152978
1.41188	1.30925		1.41174	-0.028902		1.41158	-0.153005
1.41271	1.30841		1.41257	-0.028973		1.41241	-0.153662
1.41355	1.30763		1.41341	-0.029392		1.41325	-0.154503
1.41438	1.30705		1.41424	-0.029917		1.41408	-0.154848
1.41521	1.30678		1.41507	-0.030691		1.41491	-0.154551
1.41604	1.30655		1.4159	-0.030165		1.41574	-0.154213
1.41687	1.30625		1.41674	-0.029838		1.41657	-0.154367
1.41771	1.30543		1.41757	-0.029311		1.41741	-0.153392
1.41854	1.30396		1.4184	-0.028552		1.41824	-0.153129
1.41937	1.30267		1.41923	-0.02923		1.41907	-0.154026
1.4202	1.30167		1.42006	-0.02863		1.4199	-0.154041
1.42103	1.30109		1.4209	-0.02812		1.42074	-0.154103
1.42187	1.30099		1.42173	-0.027112		1.42157	-0.15441
1.4227	1.29946		1.42256	-0.026115		1.4224	-0.154684
1.42353	1.29928		1.42339	-0.026613		1.42323	-0.155503
1.42436	1.29809		1.42423	-0.025925		1.42406	-0.155938
1.42519	1.29766		1.42506	-0.025941		1.4249	-0.156121
1.42603	1.29714		1.42589	-0.027354		1.42573	-0.155069
1.42686	1.2966		1.42672	-0.027068		1.42656	-0.156204
1.42769	1.29556		1.42755	-0.026887		1.42739	-0.15664
1.42852	1.2953		1.42839	-0.027169		1.42822	-0.155457
1.42936	1.29452		1.42922	-0.026194		1.42906	-0.156198
1.43019	1.29385		1.43005	-0.027168		1.42989	-0.155693
1.43102	1.29428		1.43088	-0.026207		1.43072	-0.154736
1.43185	1.29486		1.43171	-0.026239		1.43155	-0.154553
1.43268	1.29471		1.43255	-0.027313		1.43239	-0.155488
1.43352	1.29474		1.43338	-0.026867		1.43322	-0.156152
1.43435	1.29484		1.43421	-0.026522		1.43405	-0.15634
1.43518	1.29445		1.43504	-0.026163		1.43488	-0.156638
1.43601	1.29471		1.43588	-0.025937		1.43571	-0.156768
1.43684	1.29399		1.43671	-0.026477		1.43655	-0.156031
1.43768	1.29402		1.43754	-0.025595		1.43738	-0.156051
1.43851	1.29339		1.43837	-0.024238		1.43821	-0.155429
1.43934	1.29324		1.4392	-0.024743		1.43904	-0.155036
1.44017	1.29294		1.44004	-0.024688		1.43988	-0.154318
1.44101	1.29316		1.44087	-0.023818		1.44071	-0.154358
1.44184	1.29283		1.4417	-0.023603		1.44154	-0.154508
1.44267	1.29244		1.44253	-0.023131		1.44237	-0.154025
1.4435	1.29231		1.44337	-0.023341		1.4432	-0.153998
1.44433	1.29174		1.4442	-0.023674		1.44403	-0.15383
1.44517	1.29082		1.44503	-0.024955		1.44487	-0.153531
1.446	1.29028		1.44586	-0.025452		1.4457	-0.153253
1.44683	1.29005		1.44669	-0.025476		1.44653	-0.153612
1.44766	1.29054		1.44752	-0.025782		1.44736	-0.15355
1.4485	1.29031		1.44836	-0.02641		1.4482	-0.154433
1.44933	1.29028		1.44919	-0.024722		1.44903	-0.153985
1.45016	1.29073		1.45002	-0.024418		1.44986	-0.153369
1.45099	1.28971		1.45085	-0.024921		1.45069	-0.152715
1.45182	1.28836		1.45169	-0.023942		1.45152	-0.152805
1.45266	1.28774		1.45252	-0.024107		1.45236	-0.152848
1.45349	1.28657		1.45335	-0.023682		1.45319	-0.153019
1.45432	1.28622		1.45418	-0.024265		1.45402	-0.152465
1.45515	1.28641		1.45501	-0.023969		1.45485	-0.153318
1.45598	1.28611		1.45585	-0.023674		1.45569	-0.153488
1.45682	1.28551		1.45668	-0.023837		1.45652	-0.153987
1.45765	1.28444		1.45751	-0.024322		1.45735	-0.154811
1.45848	1.28434		1.45834	-0.025354		1.45818	-0.155031
1.45931	1.28442		1.45918	-0.026357		1.45901	-0.156138
1.46015	1.28464		1.46001	-0.027039		1.45985	-0.156345
1.46098	1.28472		1.46084	-0.027386		1.46068	-0.155967
1.46181	1.28473		1.46167	-0.027622		1.46151	-0.155579
1.46264	1.28442		1.4625	-0.028022		1.46234	-0.155609
1.46347	1.2845		1.46334	-0.029242		1.46317	-0.156014
1.46431	1.28527		1.46417	-0.02987		1.46401	-0.154957
1.46514	1.28475		1.465	-0.029584		1.46484	-0.155
1.46597	1.28389		1.46583	-0.029615		1.46567	-0.15423
1.4668	1.28322		1.46667	-0.029218		1.4665	-0.153462
1.46763	1.28299		1.4675	-0.029275		1.46734	-0.153499
1.46847	1.28272		1.46833	-0.029695		1.46817	-0.152869
1.4693	1.28258		1.46916	-0.030512		1.469	-0.153386
1.47013	1.28263		1.46999	-0.031706		1.46983	-0.154226
1.47096	1.28247		1.47083	-0.032764		1.47066	-0.153992
1.47179	1.28184		1.47166	-0.032767		1.4715	-0.154333
1.47263	1.2807		1.47249	-0.033009		1.47233	-0.154567
1.47346	1.28008		1.47332	-0.033665		1.47316	-0.153984
1.47429	1.27987		1.47415	-0.033716		1.47399	-0.153544
1.47512	1.27958		1.47499	-0.034044		1.47483	-0.153264
1.47596	1.2785		1.47582	-0.033929		1.47566	-0.153188
1.47679	1.27869		1.47665	-0.035418		1.47649	-0.152686
1.47762	1.2776		1.47748	-0.035375		1.47732	-0.152356
1.47845	1.27728		1.47832	-0.035745		1.47815	-0.152453
1.47928	1.27703		1.47915	-0.035937		1.47899	-0.15284
1.48012	1.2763		1.47998	-0.036041		1.47982	-0.152842
1.48095	1.27564		1.48081	-0.035532		1.48065	-0.153336
1.48178	1.27446		1.48164	-0.035765		1.48148	-0.153469
1.48261	1.2738		1.48248	-0.036385		1.48231	-0.154719
1.48344	1.27322		1.48331	-0.037178		1.48315	-0.154464
1.48428	1.27204		1.48414	-0.037389		1.48398	-0.155484
1.48511	1.27075		1.48497	-0.037604		1.48481	-0.155617
1.48594	1.2704		1.4858	-0.037845		1.48564	-0.156048
1.48677	1.27		1.48664	-0.037103		1.48647	-0.156743
1.48761	1.27028		1.48747	-0.036454		1.48731	-0.156702
1.48844	1.26975		1.4883	-0.037041		1.48814	-0.157346
1.48927	1.2689		1.48913	-0.036252		1.48897	-0.157991
1.4901	1.26813		1.48996	-0.035423		1.4898	-0.157435
1.49093	1.26706		1.4908	-0.036617		1.49064	-0.157612
1.49177	1.2655		1.49163	-0.036347		1.49147	-0.158023
1.4926	1.26529		1.49246	-0.036455		1.4923	-0.157937
1.49343	1.26587		1.49329	-0.035788		1.49313	-0.157068
1.49426	1.26672		1.49413	-0.035374		1.49396	-0.156758
1.4951	1.26664		1.49496	-0.034994		1.4948	-0.156857
1.49593	1.26613		1.49579	-0.034593		1.49563	-0.156997
1.49676	1.26633		1.49662	-0.03463		1.49646	-0.156461
1.49759	1.2656		1.49745	-0.035379		1.49729	-0.156115
1.49842	1.26524		1.49829	-0.035671		1.49812	-0.156264
1.49926	1.26526		1.49912	-0.035917		1.49896	-0.155456
1.50009	1.26492		1.49995	-0.035098		1.49979	-0.155574
1.50092	1.26477		1.50078	-0.034705		1.50062	-0.15589
1.50175	1.26398		1.50161	-0.034405		1.50145	-0.155682
1.50258	1.26278		1.50245	-0.033892		1.50229	-0.155195
1.50342	1.26272		1.50328	-0.033655		1.50312	-0.155303
1.50425	1.2629		1.50411	-0.033667		1.50395	-0.155539
1.50508	1.26244		1.50494	-0.033455		1.50478	-0.155105
1.50591	1.26189		1.50578	-0.034027		1.50561	-0.156052
1.50675	1.26177		1.50661	-0.034034		1.50645	-0.156131
1.50758	1.26159		1.50744	-0.034041		1.50728	-0.156011
1.50841	1.26056		1.50827	-0.033107		1.50811	-0.156561
1.50924	1.26006		1.5091	-0.032728		1.50894	-0.157896
1.51007	1.26045		1.50994	-0.03247		1.50978	-0.158204
1.51091	1.26043		1.51077	-0.032568		1.51061	-0.158115
1.51174	1.26063		1.5116	-0.031836		1.51144	-0.157799
1.51257	1.26094		1.51243	-0.031575		1.51227	-0.157545
1.5134	1.26093		1.51327	-0.031903		1.5131	-0.157983
1.51423	1.26088		1.5141	-0.032211		1.51394	-0.158198
1.51507	1.26095		1.51493	-0.031291		1.51477	-0.158303
1.5159	1.26048		1.51576	-0.03123		1.5156	-0.158071
1.51673	1.25919		1.51659	-0.030995		1.51643	-0.158365
1.51756	1.25822		1.51743	-0.031427		1.51727	-0.15862
1.51839	1.25743		1.51826	-0.031745		1.5181	-0.158809
1.51923	1.2573		1.51909	-0.032241		1.51893	-0.159574
1.52006	1.25742		1.51992	-0.032179		1.51976	-0.160706
1.52089	1.25732		1.52075	-0.032672		1.52059	-0.160018
1.52172	1.25655		1.52159	-0.032955		1.52143	-0.159761
1.52256	1.25585		1.52242	-0.033455		1.52226	-0.159434
1.52339	1.25603		1.52325	-0.033049		1.52309	-0.159229
1.52422	1.25673		1.52408	-0.033503		1.52392	-0.158584
1.52505	1.25649		1.52492	-0.033004		1.52475	-0.158232
1.52588	1.25672		1.52575	-0.031919		1.52559	-0.159008
1.52672	1.25745		1.52658	-0.0314		1.52642	-0.159047
1.52755	1.25812		1.52741	-0.03155		1.52725	-0.15914
1.52838	1.25882		1.52824	-0.032022		1.52808	-0.159042
1.52921	1.25815		1.52908	-0.032841		1.52892	-0.159551
1.53005	1.25793		1.52991	-0.032308		1.52975	-0.159233
1.53088	1.25806		1.53074	-0.032948		1.53058	-0.158851
1.53171	1.25839		1.53157	-0.0336		1.53141	-0.157968
1.53254	1.25852		1.5324	-0.034018		1.53224	-0.157921
1.53337	1.25956		1.53324	-0.035204		1.53308	-0.157775
1.53421	1.25972		1.53407	-0.035023		1.53391	-0.157804
1.53504	1.26022		1.5349	-0.03604		1.53474	-0.158471
1.53587	1.25886		1.53573	-0.03708		1.53557	-0.158088
1.5367	1.25811		1.53656	-0.037216		1.5364	-0.158181
1.53753	1.25884		1.5374	-0.037991		1.53724	-0.158083
1.53837	1.25815		1.53823	-0.038063		1.53807	-0.157944
1.5392	1.25923		1.53906	-0.037122		1.5389	-0.157809
1.54003	1.25918		1.53989	-0.036303		1.53973	-0.157833
1.54086	1.25961		1.54073	-0.036216		1.54056	-0.158114
1.5417	1.25954		1.54156	-0.03588		1.5414	-0.157931
1.54253	1.25886		1.54239	-0.035215		1.54223	-0.157797
1.54336	1.25799		1.54322	-0.035344		1.54306	-0.158591
1.54419	1.25789		1.54405	-0.035769		1.54389	-0.159521
1.54502	1.25747		1.54489	-0.036023		1.54473	-0.159482
1.54586	1.25756		1.54572	-0.036732		1.54556	-0.159135
1.54669	1.25805		1.54655	-0.036528		1.54639	-0.159976
1.54752	1.25765		1.54738	-0.0365		1.54722	-0.160581
1.54835	1.25684		1.54821	-0.036856		1.54805	-0.160594
1.54918	1.25601		1.54905	-0.037811		1.54889	-0.161084
1.55002	1.25676		1.54988	-0.039041		1.54972	-0.161792
1.55085	1.25721		1.55071	-0.039186		1.55055	-0.161895
1.55168	1.25749		1.55154	-0.039225		1.55138	-0.16194
1.55251	1.25696		1.55238	-0.038356		1.55221	-0.162058
1.55334	1.25676		1.55321	-0.037373		1.55305	-0.161925
1.55418	1.25582		1.55404	-0.037473		1.55388	-0.161936
1.55501	1.25554		1.55487	-0.037254		1.55471	-0.162128
1.55584	1.25504		1.5557	-0.03707		1.55554	-0.162503
1.55667	1.25456		1.55654	-0.037642		1.55638	-0.162641
1.55751	1.25391		1.55737	-0.037262		1.55721	-0.162696
1.55834	1.25461		1.5582	-0.037599		1.55804	-0.162964
1.55917	1.25391		1.55903	-0.036818		1.55887	-0.162186
1.56	1.25368		1.55987	-0.036361		1.5597	-0.161487
1.56083	1.25285		1.5607	-0.036097		1.56054	-0.161205
1.56167	1.25294		1.56153	-0.036375		1.56137	-0.160805
1.5625	1.25301		1.56236	-0.035627		1.5622	-0.161267
1.56333	1.25354		1.56319	-0.035612		1.56303	-0.160819
1.56416	1.2538		1.56403	-0.035249		1.56387	-0.160719
1.56499	1.25312		1.56486	-0.034793		1.5647	-0.161495
1.56583	1.25163		1.56569	-0.034697		1.56553	-0.16127
1.56666	1.25147		1.56652	-0.034303		1.56636	-0.161603
1.56749	1.25249		1.56736	-0.034789		1.56719	-0.161584
1.56832	1.25161		1.56819	-0.03531		1.56803	-0.161708
1.56916	1.24994		1.56902	-0.035062		1.56886	-0.161892
1.56999	1.24905		1.56985	-0.034552		1.56969	-0.161883
1.57082	1.24821		1.57068	-0.033647		1.57052	-0.161821
1.57165	1.24759		1.57151	-0.033896		1.57136	-0.162165
1.57248	1.24718		1.57235	-0.034006		1.57219	-0.162827
1.57332	1.24705		1.57318	-0.034422		1.57302	-0.163757
1.57415	1.24744		1.57401	-0.034147		1.57385	-0.164472
1.57498	1.24746		1.57484	-0.033971		1.57468	-0.164532
1.57581	1.24604		1.57568	-0.034153		1.57552	-0.1645
1.57665	1.24574		1.57651	-0.033929		1.57635	-0.165062
1.57748	1.24642		1.57734	-0.033153		1.57718	-0.165332
1.57831	1.24589		1.57817	-0.033437		1.57801	-0.165485
1.57914	1.24559		1.579	-0.033072		1.57884	-0.166118
1.57997	1.24419		1.57984	-0.033032		1.57968	-0.166425
1.58081	1.244		1.58067	-0.034069		1.58051	-0.166744
1.58164	1.24328		1.5815	-0.034177		1.58134	-0.166377
1.58247	1.24228		1.58233	-0.033855		1.58217	-0.166052
1.5833	1.24266		1.58317	-0.033689		1.583	-0.165678
1.58414	1.2419		1.584	-0.033492		1.58384	-0.165111
1.58497	1.24257		1.58483	-0.032904		1.58467	-0.164903
1.5858	1.2428		1.58566	-0.03203		1.5855	-0.16433
1.58663	1.2423		1.58649	-0.03167		1.58633	-0.164247
1.58746	1.24145		1.58733	-0.032019		1.58717	-0.164518
1.5883	1.24084		1.58816	-0.031868		1.588	-0.163989
1.58913	1.24076		1.58899	-0.031002		1.58883	-0.163574
1.58996	1.24079		1.58982	-0.03103		1.58966	-0.163625
1.59079	1.24073		1.59065	-0.030083		1.59049	-0.163154
1.59162	1.24022		1.59149	-0.029751		1.59133	-0.162043
1.59246	1.24027		1.59232	-0.030195		1.59216	-0.161394
1.59329	1.23873		1.59315	-0.030162		1.59299	-0.161362
1.59412	1.23904		1.59398	-0.029637		1.59382	-0.160512
1.59495	1.23902		1.59482	-0.029881		1.59465	-0.161182
1.59578	1.23975		1.59565	-0.029962		1.59549	-0.161831
1.59662	1.24039		1.59648	-0.03026		1.59632	-0.161009
1.59745	1.24125		1.59731	-0.030241		1.59715	-0.160595
1.59828	1.24132		1.59814	-0.030147		1.59798	-0.160593
1.59911	1.2425		1.59898	-0.030403		1.59882	-0.160834
1.59994	1.24181		1.59981	-0.029742		1.59965	-0.160758
1.60078	1.24332		1.60064	-0.029463		1.60048	-0.161271
1.60161	1.24417		1.60147	-0.028711		1.60131	-0.162009
1.60244	1.2446		1.60231	-0.029346		1.60214	-0.161736
1.60327	1.24446		1.60314	-0.029604		1.60298	-0.161666
1.60411	1.24406		1.60397	-0.029985		1.60381	-0.161348
1.60494	1.2429		1.6048	-0.030049		1.60464	-0.161733
1.60577	1.24221		1.60563	-0.030842		1.60547	-0.162128
1.6066	1.24257		1.60647	-0.031957		1.60631	-0.161729
1.60743	1.2428		1.6073	-0.031938		1.60714	-0.162075
1.60827	1.24261		1.60813	-0.032658		1.60797	-0.162146
1.6091	1.24174		1.60896	-0.033509		1.6088	-0.161327
1.60993	1.2412		1.60979	-0.033805		1.60963	-0.161251
1.61076	1.24154		1.61063	-0.033827		1.61047	-0.161571
1.6116	1.24089		1.61146	-0.034237		1.6113	-0.161575
1.61243	1.24162		1.61229	-0.034683		1.61213	-0.161202
1.61326	1.2413		1.61312	-0.034717		1.61296	-0.160679
1.61409	1.24043		1.61396	-0.03469		1.6138	-0.160532
1.61492	1.23992		1.61479	-0.034019		1.61463	-0.160727
1.61576	1.23973		1.61562	-0.033748		1.61546	-0.160606
1.61659	1.23879		1.61645	-0.033327		1.61629	-0.16069
1.61742	1.23983		1.61728	-0.033451		1.61712	-0.161218
1.61825	1.2399		1.61812	-0.034004		1.61796	-0.161049
1.61909	1.23935		1.61895	-0.034235		1.61879	-0.160852
1.61992	1.23977		1.61978	-0.034061		1.61962	-0.16103
1.62075	1.23924		1.62061	-0.034123		1.62045	-0.160799
1.62158	1.23945		1.62144	-0.03469		1.62128	-0.160946
1.62241	1.23891		1.62228	-0.034048		1.62212	-0.161337
1.62325	1.239		1.62311	-0.033751		1.62295	-0.161659
1.62408	1.23887		1.62394	-0.034605		1.62378	-0.162414
1.62491	1.23815		1.62477	-0.035107		1.62461	-0.162939
1.62574	1.2376		1.6256	-0.035954		1.62545	-0.163398
1.62657	1.23665		1.62644	-0.036701		1.62628	-0.163076
1.62741	1.23706		1.62727	-0.037218		1.62711	-0.163079
1.62824	1.23712		1.6281	-0.03723		1.62794	-0.163961
1.62907	1.23659		1.62893	-0.036323		1.62877	-0.164781
1.6299	1.23674		1.62977	-0.036207		1.62961	-0.165228
1.63074	1.2363		1.6306	-0.036676		1.63044	-0.16554
1.63157	1.23612		1.63143	-0.036523		1.63127	-0.16592
1.6324	1.23611		1.63226	-0.036467		1.6321	-0.166593
1.63323	1.23554		1.63309	-0.037198		1.63293	-0.16759
1.63406	1.23486		1.63393	-0.037709		1.63377	-0.168373
1.63489	1.23482		1.63476	-0.037804		1.6346	-0.168411
1.63573	1.2339		1.63559	-0.03866		1.63543	-0.168663
1.63656	1.23264		1.63642	-0.039402		1.63626	-0.16904
1.63739	1.23188		1.63725	-0.039563		1.63709	-0.168625
1.63822	1.23158		1.63809	-0.039723		1.63793	-0.168882
1.63906	1.23114		1.63892	-0.039543		1.63876	-0.169401
1.63989	1.23049		1.63975	-0.039808		1.63959	-0.170286
1.64072	1.22881		1.64058	-0.039849		1.64042	-0.170009
1.64155	1.22841		1.64142	-0.040223		1.64126	-0.169061
1.64238	1.22842		1.64225	-0.040853		1.64209	-0.168614
1.64322	1.22748		1.64308	-0.041438		1.64292	-0.168872
1.64405	1.22784		1.64391	-0.040685		1.64375	-0.169357
1.64488	1.22759		1.64474	-0.039848		1.64458	-0.169358
1.64571	1.22697		1.64558	-0.039591		1.64542	-0.169784
1.64654	1.22739		1.64641	-0.039741		1.64625	-0.170117
1.64738	1.22749		1.64724	-0.039605		1.64708	-0.170467
1.64821	1.22755		1.64807	-0.039179		1.64791	-0.170258
1.64904	1.22778		1.64891	-0.038956		1.64874	-0.169792
1.64987	1.22801		1.64974	-0.03905		1.64958	-0.168662
1.65071	1.2275		1.65057	-0.038709		1.65041	-0.168386
1.65154	1.22722		1.6514	-0.037577		1.65124	-0.168156
1.65237	1.22695		1.65223	-0.037666		1.65207	-0.167612
1.6532	1.22735		1.65307	-0.038144		1.65291	-0.167042
1.65403	1.22715		1.6539	-0.039014		1.65374	-0.16695
[truncated: 31,571 more rows]
